# Supplementary material for: Color-tunable hot-exciton organic glassy supramolecular scintillators enabled by host–guest co-melting
Source: Chem Sci. 2026 Mar 5;17(18):9297–310. doi: 10.1039/d6sc00159a (PMC13007790; doi:10.1039/d6sc00159a)
Supplement: SC-017-D6SC00159A-s002 [file SC-017-D6SC00159A-s002.cif]

# Supplementary Information (SI) for Chemical Science.
# This journal is © The Royal Society of Chemistry 2026

####################################################################### 
# 
# This file contains crystal structure data downloaded from the 
# Cambridge Structural Database (CSD) hosted by the Cambridge 
# Crystallographic Data Centre (CCDC).
# 
# Full information about CCDC data access policies and citation 
# guidelines are available at http://www.ccdc.cam.ac.uk/access/V1 
# 
# Audit and citation data items may have been added by the CCDC. 
# Please retain this information to preserve the provenance of 
# this file and to allow appropriate attribution of the data. 
# 
#######################################################################

data_tpa-h
_database_code_depnum_ccdc_archive 'CCDC 2428812'
loop_
_audit_author_name
_audit_author_address
'yuanji ye'
;Fuzhou University
China
;
_audit_update_record             
;
2025-03-29 deposited with the CCDC.	2026-03-18 downloaded from the CCDC.
;
_audit_creation_date             2025-03-29
_audit_creation_method           
;
Olex2 1.5
(compiled 2025.03.04 svn.red2d20d0 for OlexSys, GUI svn.r7188)
;
_shelx_SHELXL_version_number     2019/3
_chemical_name_common            ?
_chemical_name_systematic        ?
_chemical_formula_moiety         '0.5(C24 H17 F2 N)'
_chemical_formula_sum            'C12 H8.50 F N0.50'
_chemical_formula_weight         178.69
_chemical_melting_point          ?
loop_
_atom_type_symbol
_atom_type_description
_atom_type_scat_dispersion_real
_atom_type_scat_dispersion_imag
_atom_type_scat_source
C C 0.0033 0.0016 'International Tables Vol C Tables 4.2.6.8 and 6.1.1.4'
H H 0.0000 0.0000 'International Tables Vol C Tables 4.2.6.8 and 6.1.1.4'
F F 0.0171 0.0103 'International Tables Vol C Tables 4.2.6.8 and 6.1.1.4'
N N 0.0061 0.0033 'International Tables Vol C Tables 4.2.6.8 and 6.1.1.4'

_shelx_space_group_comment       
;
The symmetry employed for this shelxl refinement is uniquely defined
by the following loop, which should always be used as a source of
symmetry information in preference to the above space-group names.
They are only intended as comments.
;
_space_group_crystal_system      monoclinic
_space_group_IT_number           14
_space_group_name_H-M_alt        'P 1 21/n 1'
_space_group_name_Hall           '-P 2yn'
loop_
_space_group_symop_operation_xyz
'x, y, z'
'-x+1/2, y+1/2, -z+1/2'
'-x, -y, -z'
'x-1/2, -y-1/2, z-1/2'

_cell_length_a                   13.963(2)
_cell_length_b                   8.3017(12)
_cell_length_c                   16.541(3)
_cell_angle_alpha                90
_cell_angle_beta                 108.509(17)
_cell_angle_gamma                90
_cell_volume                     1818.2(5)
_cell_formula_units_Z            8
_cell_measurement_reflns_used    1919
_cell_measurement_temperature    293(2)
_cell_measurement_theta_max      21.3710
_cell_measurement_theta_min      2.6710
_shelx_estimated_absorpt_T_max   ?
_shelx_estimated_absorpt_T_min   ?
_exptl_absorpt_coefficient_mu    0.090
_exptl_absorpt_correction_T_max  1.00000
_exptl_absorpt_correction_T_min  0.79521
_exptl_absorpt_correction_type   multi-scan
_exptl_absorpt_process_details   
;
CrysAlisPro 1.171.39.28b (Rigaku Oxford Diffraction, 2015)
Empirical absorption correction using spherical harmonics,
 implemented in SCALE3 ABSPACK scaling algorithm.
;
_exptl_absorpt_special_details   ?
_exptl_crystal_colour            'clear light colourless'
_exptl_crystal_colour_lustre     clear
_exptl_crystal_colour_modifier   light
_exptl_crystal_colour_primary    colourless
_exptl_crystal_density_diffrn    1.306
_exptl_crystal_density_meas      ?
_exptl_crystal_density_method    ?
_exptl_crystal_description       block
_exptl_crystal_F_000             744
_exptl_crystal_size_max          ?
_exptl_crystal_size_mid          ?
_exptl_crystal_size_min          ?
_exptl_transmission_factor_max   ?
_exptl_transmission_factor_min   ?
_diffrn_reflns_av_R_equivalents  0.0565
_diffrn_reflns_av_unetI/netI     0.0549
_diffrn_reflns_Laue_measured_fraction_full 0.989
_diffrn_reflns_Laue_measured_fraction_max 0.989
_diffrn_reflns_limit_h_max       16
_diffrn_reflns_limit_h_min       -16
_diffrn_reflns_limit_k_max       9
_diffrn_reflns_limit_k_min       -9
_diffrn_reflns_limit_l_max       19
_diffrn_reflns_limit_l_min       -19
_diffrn_reflns_number            14213
_diffrn_reflns_point_group_measured_fraction_full 0.989
_diffrn_reflns_point_group_measured_fraction_max 0.989
_diffrn_reflns_theta_full        25.025
_diffrn_reflns_theta_max         25.025
_diffrn_reflns_theta_min         2.306
_diffrn_ambient_temperature      293(2)
_diffrn_detector                 'CCD plate'
_diffrn_detector_area_resol_mean ?
_diffrn_measured_fraction_theta_full 0.989
_diffrn_measured_fraction_theta_max 0.989
_diffrn_measurement_details      
;
List of Runs (angles in degrees, time in seconds):

  # Type    Start    End  Width  t~exp~   \w     \q     \k     \f   Frames
#--------------------------------------------------------------------------
  1  \w    -89.00 -63.00   0.50    5.00    --   -9.40  21.00  60.00   52
  2  \w    -33.00  -7.00   0.50    5.00    --   -9.40  43.00 -60.00   52
  3  \w     16.00  80.00   0.50    5.00    --   -9.40  43.00 -60.00  128
  4  \w    -99.00  80.00   0.50    5.00    --   -9.40  55.00-180.00  358
  5  \w    -25.00  37.50   0.50    5.00    --   -9.40  21.00  60.00  125
;
_diffrn_measurement_device       'four-circle diffractometer'
_diffrn_measurement_device_type  'XtaLAB AFC11 (RCD3): quarter-chi single'
_diffrn_measurement_method       '\w scans'
_diffrn_orient_matrix_type       
'CrysAlisPro convention (1999,Acta A55,543-557)'
_diffrn_orient_matrix_UB_11      -0.0306916000
_diffrn_orient_matrix_UB_12      -0.0268565000
_diffrn_orient_matrix_UB_13      -0.0406916000
_diffrn_orient_matrix_UB_21      -0.0438778000
_diffrn_orient_matrix_UB_22      0.0148062000
_diffrn_orient_matrix_UB_23      0.0117229000
_diffrn_orient_matrix_UB_31      -0.0021554000
_diffrn_orient_matrix_UB_32      0.0796651000
_diffrn_orient_matrix_UB_33      -0.0159109000
_diffrn_oxdiff_ac3_digest_hkl    019fc4ab68e8061f88a3e3768a6f8c7541818f
_diffrn_radiation_monochromator  graphite
_diffrn_radiation_probe          x-ray
_diffrn_radiation_type           'Mo K\a'
_diffrn_radiation_wavelength     0.71073
_diffrn_source                   'fine-focus sealed X-ray tube'
_diffrn_source_type              'Enhance (Mo) X-ray Source'
_reflns_Friedel_coverage         0.000
_reflns_Friedel_fraction_full    .
_reflns_Friedel_fraction_max     .
_reflns_number_gt                1979
_reflns_number_total             3172
_reflns_special_details          
;
 Reflections were merged by SHELXL according to the crystal
 class for the calculation of statistics and refinement.
 
 _reflns_Friedel_fraction is defined as the number of unique
 Friedel pairs measured divided by the number that would be
 possible theoretically, ignoring centric projections and
 systematic absences.
;
_reflns_threshold_expression     'I > 2\s(I)'
_computing_cell_refinement       'CrysAlisPro 1.171.39.28b (Rigaku OD, 2015)'
_computing_data_collection       'CrysAlisPro 1.171.39.28b (Rigaku OD, 2015)'
_computing_data_reduction        'CrysAlisPro 1.171.39.28b (Rigaku OD, 2015)'
_computing_molecular_graphics    'Olex2 1.5 (Dolomanov et al., 2009)'
_computing_publication_material  'Olex2 1.5 (Dolomanov et al., 2009)'
_computing_structure_refinement  'SHELXL 2019/3 (Sheldrick, 2015)'
_computing_structure_solution    'SHELXT 2018/2 (Sheldrick, 2018)'
_refine_diff_density_max         0.137
_refine_diff_density_min         -0.149
_refine_diff_density_rms         0.037
_refine_ls_extinction_coef       .
_refine_ls_extinction_method     none
_refine_ls_goodness_of_fit_ref   1.020
_refine_ls_hydrogen_treatment    constr
_refine_ls_matrix_type           full
_refine_ls_number_parameters     317
_refine_ls_number_reflns         3172
_refine_ls_number_restraints     135
_refine_ls_R_factor_all          0.1012
_refine_ls_R_factor_gt           0.0557
_refine_ls_restrained_S_all      1.013
_refine_ls_shift/su_max          0.000
_refine_ls_shift/su_mean         0.000
_refine_ls_structure_factor_coef Fsqd
_refine_ls_weighting_details     
'w=1/[\s^2^(Fo^2^)+(0.0719P)^2^+0.2648P] where P=(Fo^2^+2Fc^2^)/3'
_refine_ls_weighting_scheme      calc
_refine_ls_wR_factor_gt          0.1313
_refine_ls_wR_factor_ref         0.1520
_refine_special_details          ?
_olex2_refinement_description    
;
1. Fixed Uiso
 At 1.2 times of:
  All C(H) groups
2. Restrained distances
 C003-C007 \\sim C003-C0
 with sigma of 0.02
 C007-C00G \\sim C0-C2
 with sigma of 0.02
 C007-C00L \\sim C0-C1
 with sigma of 0.02
 C00G-C00K \\sim C2-C3
 with sigma of 0.02
 C00G-F00Q \\sim C2-F00R
 with sigma of 0.02
 C00K-C00R \\sim C3-C00S
 with sigma of 0.02
 C00L-C00P \\sim C1-C00Q
 with sigma of 0.02
 C00P-C00R \\sim C00Q-C00S
 with sigma of 0.02
 C00P-F00S \\sim C00Q-F00T
 with sigma of 0.02
 C003-C00G \\sim C003-C2
 with sigma of 0.04
 C003-C00L \\sim C003-C1
 with sigma of 0.04
 C007-C00K \\sim C0-C3
 with sigma of 0.04
 C007-C00P \\sim C0-C00Q
 with sigma of 0.04
 C007-F00Q \\sim C0-F00R
 with sigma of 0.04
 C00G-C00L \\sim C2-C1
 with sigma of 0.04
 C00G-C00R \\sim C2-C00S
 with sigma of 0.04
 C00K-C00P \\sim C3-C00Q
 with sigma of 0.04
 C00K-F00Q \\sim C3-F00R
 with sigma of 0.04
 C00L-C00R \\sim C1-C00S
 with sigma of 0.04
 C00L-F00S \\sim C1-F00T
 with sigma of 0.04
 C00R-F00S \\sim C00S-F00T
 with sigma of 0.04
3. Uiso/Uaniso restraints and constraints
Uanis(C00L) \\sim Ueq: with sigma of 0.01 and sigma for terminal atoms of 0.02
4. Rigid body (RIGU) restrains
 C007, C00G, C00K, C00L, C00P, F00Q, C00R, F00S
 with sigma for 1-2 distances of 0.004 and sigma for 1-3 distances of 0.004
 C0, C2, C3, C1, C00Q, F00R, C00S, F00T
 with sigma for 1-2 distances of 0.004 and sigma for 1-3 distances of 0.004
5. Others
 Sof(C0)=Sof(C1)=Sof(H1)=Sof(C2)=Sof(C3)=Sof(H3)=Sof(C00S)=Sof(H00S)=Sof(C00Q)=
 Sof(F00T)=Sof(F00R)=1-FVAR(1)
 Sof(C007)=Sof(C00G)=Sof(C00K)=Sof(H00K)=Sof(C00L)=Sof(H00L)=Sof(C00P)=
 Sof(F00Q)=Sof(C00R)=Sof(H00R)=Sof(F00S)=FVAR(1)
6.a Aromatic/amide H refined with riding coordinates:
 C006(H006), C008(H008), C009(H009), C00A(H00A), C00B(H00B), C00C(H00C),
 C00D(H00D), C00E(H00E), C00F(H00F), C00H(H00H), C00I(H00I), C00J(H00J),
 C00K(H00K), C00L(H00L), C00M(H00M), C00N(H00N), C00R(H00R), C1(H1), C3(H3),
 C00S(H00S)
;
_atom_sites_solution_hydrogens   geom
_atom_sites_solution_primary     dual
_atom_sites_solution_secondary   ?
loop_
_atom_site_label
_atom_site_type_symbol
_atom_site_fract_x
_atom_site_fract_y
_atom_site_fract_z
_atom_site_U_iso_or_equiv
_atom_site_adp_type
_atom_site_occupancy
_atom_site_site_symmetry_order
_atom_site_calc_flag
_atom_site_refinement_flags_posn
_atom_site_refinement_flags_adp
_atom_site_refinement_flags_occupancy
_atom_site_disorder_assembly
_atom_site_disorder_group
N001 N 0.41220(14) 0.2023(3) 0.65971(11) 0.0645(6) Uani 1 1 d . . . . .
C002 C 0.38455(15) 0.1912(3) 0.73447(14) 0.0508(6) Uani 1 1 d . . . . .
C003 C 0.71911(17) 0.1697(3) 0.67520(15) 0.0533(6) Uani 1 1 d D . . . .
C004 C 0.51595(17) 0.1886(3) 0.66653(14) 0.0554(6) Uani 1 1 d . . . . .
C005 C 0.34578(17) 0.2707(3) 0.58371(14) 0.0592(6) Uani 1 1 d . . . . .
C006 C 0.58908(18) 0.2701(3) 0.72809(14) 0.0552(6) Uani 1 1 d . . . . .
H006 H 0.571038 0.332192 0.767761 0.066 Uiso 1 1 calc R U . . .
C007 C 0.8284(8) 0.160(4) 0.6865(16) 0.063(4) Uani 0.535(3) 1 d D . P A 1
C008 C 0.42994(17) 0.0755(3) 0.79488(14) 0.0574(6) Uani 1 1 d . . . . .
H008 H 0.478017 0.006751 0.785614 0.069 Uiso 1 1 calc R U . . .
C009 C 0.68834(18) 0.2613(3) 0.73198(15) 0.0580(6) Uani 1 1 d . . . . .
H009 H 0.736337 0.318705 0.774078 0.070 Uiso 1 1 calc R U . . .
C00A C 0.31374(17) 0.2920(3) 0.74992(15) 0.0599(6) Uani 1 1 d . . . . .
H00A H 0.283146 0.371630 0.710656 0.072 Uiso 1 1 calc R U . . .
C00B C 0.3332(2) 0.1598(4) 0.88243(17) 0.0758(8) Uani 1 1 d . . . . .
H00B H 0.315329 0.148602 0.931703 0.091 Uiso 1 1 calc R U . . .
C00C C 0.28837(19) 0.2750(3) 0.82325(18) 0.0708(7) Uani 1 1 d . . . . .
H00C H 0.240028 0.342784 0.832827 0.085 Uiso 1 1 calc R U . . .
C00D C 0.40469(19) 0.0613(3) 0.86809(16) 0.0690(7) Uani 1 1 d . . . . .
H00D H 0.436434 -0.015927 0.908418 0.083 Uiso 1 1 calc R U . . .
C00E C 0.64506(19) 0.0831(3) 0.61503(15) 0.0694(7) Uani 1 1 d . . . . .
H00E H 0.663256 0.017730 0.576627 0.083 Uiso 1 1 calc R U . . .
C00F C 0.3783(2) 0.3874(4) 0.54000(16) 0.0739(7) Uani 1 1 d . . . . .
H00F H 0.444983 0.422281 0.559929 0.089 Uiso 1 1 calc R U . . .
C00G C 0.8556(15) 0.129(5) 0.6145(12) 0.075(4) Uani 0.535(3) 1 d D . P A 1
C00H C 0.24638(19) 0.2189(3) 0.55285(16) 0.0727(7) Uani 1 1 d . . . . .
H00H H 0.223034 0.138819 0.581158 0.087 Uiso 1 1 calc R U . . .
C00I C 0.54562(19) 0.0918(4) 0.61096(15) 0.0734(8) Uani 1 1 d . . . . .
H00I H 0.497570 0.031829 0.570257 0.088 Uiso 1 1 calc R U . . .
C00J C 0.1824(2) 0.2879(4) 0.47942(19) 0.0847(9) Uani 1 1 d . . . . .
H00J H 0.115538 0.253935 0.458746 0.102 Uiso 1 1 calc R U . . .
C00K C 0.9623(14) 0.128(4) 0.6227(13) 0.108(6) Uani 0.535(3) 1 d D . P A 1
H00K H 0.983330 0.107728 0.575676 0.129 Uiso 0.535(3) 1 calc R U P A 1
C00L C 0.9031(15) 0.189(3) 0.7631(12) 0.081(5) Uani 0.535(3) 1 d D U P A 1
H00L H 0.886103 0.209652 0.812182 0.098 Uiso 0.535(3) 1 calc R U P A 1
C00M C 0.3134(3) 0.4531(4) 0.46716(18) 0.0890(9) Uani 1 1 d . . . . .
H00M H 0.336693 0.531881 0.438020 0.107 Uiso 1 1 calc R U . . .
C00N C 0.2153(3) 0.4046(4) 0.43687(18) 0.0928(10) Uani 1 1 d . . . . .
H00N H 0.171445 0.450554 0.387769 0.111 Uiso 1 1 calc R U . . .
C00P C 0.9973(14) 0.188(3) 0.7660(13) 0.091(4) Uani 0.535(3) 1 d D . P A 1
F00Q F 0.7874(3) 0.1254(4) 0.5334(2) 0.1059(13) Uani 0.535(3) 1 d D . P A 1
C00R C 1.0315(11) 0.157(3) 0.7011(11) 0.111(5) Uani 0.535(3) 1 d D . P A 1
H00R H 1.100387 0.155428 0.708779 0.133 Uiso 0.535(3) 1 calc R U P A 1
F00S F 1.0647(3) 0.2050(5) 0.8432(3) 0.1303(17) Uani 0.535(3) 1 d D . P A 1
C0 C 0.8271(8) 0.166(4) 0.6745(16) 0.049(4) Uani 0.465(3) 1 d D . P A 2
C1 C 0.8585(14) 0.152(5) 0.6036(11) 0.061(5) Uani 0.465(3) 1 d D . P A 2
H1 H 0.809780 0.157778 0.550204 0.074 Uiso 0.465(3) 1 calc R U P A 2
C2 C 0.9074(14) 0.167(3) 0.7506(10) 0.055(3) Uani 0.465(3) 1 d D . P A 2
C3 C 1.0114(13) 0.151(3) 0.7562(11) 0.065(3) Uani 0.465(3) 1 d D . P A 2
H3 H 1.062642 0.151089 0.808403 0.078 Uiso 0.465(3) 1 calc R U P A 2
C00S C 1.0318(10) 0.134(3) 0.6806(9) 0.074(3) Uani 0.465(3) 1 d D . P A 2
H00S H 1.098029 0.126627 0.680035 0.088 Uiso 0.465(3) 1 calc R U P A 2
C00Q C 0.9537(12) 0.130(4) 0.6070(11) 0.071(4) Uani 0.465(3) 1 d D . P A 2
F00T F 0.9755(3) 0.1009(6) 0.5333(3) 0.1182(17) Uani 0.465(3) 1 d D . P A 2
F00R F 0.8982(2) 0.1829(5) 0.8293(2) 0.0790(12) Uani 0.465(3) 1 d D . P A 2

loop_
_atom_site_aniso_label
_atom_site_aniso_U_11
_atom_site_aniso_U_22
_atom_site_aniso_U_33
_atom_site_aniso_U_23
_atom_site_aniso_U_13
_atom_site_aniso_U_12
N001 0.0510(12) 0.0973(15) 0.0442(11) 0.0090(10) 0.0138(9) 0.0180(10)
C002 0.0436(12) 0.0594(14) 0.0464(13) -0.0056(11) 0.0100(10) -0.0033(10)
C003 0.0597(15) 0.0483(13) 0.0556(14) 0.0096(11) 0.0236(12) 0.0074(11)
C004 0.0537(14) 0.0687(15) 0.0434(12) 0.0066(12) 0.0147(11) 0.0118(12)
C005 0.0567(15) 0.0712(16) 0.0457(13) -0.0029(12) 0.0106(11) 0.0145(12)
C006 0.0607(15) 0.0524(13) 0.0573(14) -0.0030(11) 0.0254(12) 0.0050(11)
C007 0.070(7) 0.047(7) 0.082(8) 0.015(7) 0.040(5) -0.002(7)
C008 0.0540(14) 0.0576(14) 0.0593(15) -0.0008(12) 0.0163(12) -0.0021(11)
C009 0.0612(15) 0.0513(14) 0.0632(14) -0.0044(12) 0.0219(12) -0.0048(11)
C00A 0.0536(14) 0.0630(15) 0.0621(15) -0.0021(12) 0.0168(12) 0.0022(11)
C00B 0.0842(19) 0.089(2) 0.0636(17) -0.0120(16) 0.0369(15) -0.0237(17)
C00C 0.0647(16) 0.0753(18) 0.0785(18) -0.0177(16) 0.0313(14) -0.0076(13)
C00D 0.0734(17) 0.0737(17) 0.0599(16) 0.0085(13) 0.0213(14) -0.0117(14)
C00E 0.0656(17) 0.0895(18) 0.0555(15) -0.0117(14) 0.0228(13) 0.0133(14)
C00F 0.0708(17) 0.0912(19) 0.0561(15) 0.0094(15) 0.0152(14) 0.0101(15)
C00G 0.087(6) 0.051(6) 0.106(7) 0.012(9) 0.058(5) -0.002(4)
C00H 0.0626(17) 0.0833(18) 0.0628(16) -0.0062(14) 0.0066(13) 0.0061(14)
C00I 0.0579(16) 0.104(2) 0.0530(14) -0.0181(14) 0.0105(12) 0.0049(14)
C00J 0.0696(18) 0.097(2) 0.0669(18) -0.0193(18) -0.0076(15) 0.0158(16)
C00K 0.106(8) 0.084(14) 0.172(12) -0.008(12) 0.098(7) -0.007(10)
C00L 0.075(5) 0.067(8) 0.098(8) 0.004(6) 0.022(5) 0.002(4)
C00M 0.104(2) 0.100(2) 0.0579(17) 0.0179(16) 0.0192(17) 0.0222(19)
C00N 0.104(3) 0.104(2) 0.0522(17) -0.0028(17) 0.0003(17) 0.035(2)
C00P 0.067(6) 0.056(10) 0.145(8) 0.019(6) 0.028(5) 0.005(5)
F00Q 0.134(3) 0.112(3) 0.103(3) -0.013(2) 0.082(3) -0.015(2)
C00R 0.075(7) 0.075(9) 0.199(11) 0.000(9) 0.067(6) -0.013(5)
F00S 0.060(2) 0.139(3) 0.174(4) 0.036(3) 0.011(2) -0.006(2)
C0 0.051(6) 0.044(9) 0.056(5) 0.011(5) 0.022(4) 0.014(6)
C1 0.061(5) 0.070(15) 0.065(5) 0.025(5) 0.036(4) 0.013(6)
C2 0.059(6) 0.044(6) 0.063(5) 0.009(5) 0.020(4) -0.012(4)
C3 0.056(6) 0.044(9) 0.098(5) 0.014(5) 0.027(5) -0.002(5)
C00S 0.057(5) 0.054(7) 0.115(5) 0.016(6) 0.035(4) 0.009(5)
C00Q 0.071(5) 0.066(11) 0.095(5) 0.025(6) 0.055(4) 0.013(7)
F00T 0.101(3) 0.168(4) 0.115(3) 0.022(3) 0.076(3) 0.030(3)
F00R 0.058(2) 0.109(3) 0.067(2) 0.000(2) 0.0146(17) 0.0010(16)

_geom_special_details            
;
 All esds (except the esd in the dihedral angle between two l.s. planes)
 are estimated using the full covariance matrix.  The cell esds are taken
 into account individually in the estimation of esds in distances, angles
 and torsion angles; correlations between esds in cell parameters are only
 used when they are defined by crystal symmetry.  An approximate (isotropic)
 treatment of cell esds is used for estimating esds involving l.s. planes.
;
loop_
_geom_bond_atom_site_label_1
_geom_bond_atom_site_label_2
_geom_bond_distance
_geom_bond_site_symmetry_2
_geom_bond_publ_flag
N001 C002 1.411(3) . ?
N001 C004 1.421(3) . ?
N001 C005 1.422(3) . ?
C002 C008 1.386(3) . ?
C002 C00A 1.380(3) . ?
C003 C007 1.479(9) . ?
C003 C009 1.379(3) . ?
C003 C00E 1.387(3) . ?
C003 C0 1.512(10) . ?
C004 C006 1.370(3) . ?
C004 C00I 1.380(3) . ?
C005 C00F 1.369(4) . ?
C005 C00H 1.386(3) . ?
C006 H006 0.9300 . ?
C006 C009 1.369(3) . ?
C007 C00G 1.38(2) . ?
C007 C00L 1.38(2) . ?
C008 H008 0.9300 . ?
C008 C00D 1.370(3) . ?
C009 H009 0.9300 . ?
C00A H00A 0.9300 . ?
C00A C00C 1.375(3) . ?
C00B H00B 0.9300 . ?
C00B C00C 1.370(4) . ?
C00B C00D 1.367(4) . ?
C00C H00C 0.9300 . ?
C00D H00D 0.9300 . ?
C00E H00E 0.9300 . ?
C00E C00I 1.371(3) . ?
C00F H00F 0.9300 . ?
C00F C00M 1.370(4) . ?
C00G C00K 1.45(2) . ?
C00G F00Q 1.376(17) . ?
C00H H00H 0.9300 . ?
C00H C00J 1.383(4) . ?
C00I H00I 0.9300 . ?
C00J H00J 0.9300 . ?
C00J C00N 1.360(5) . ?
C00K H00K 0.9300 . ?
C00K C00R 1.370(19) . ?
C00L H00L 0.9300 . ?
C00L C00P 1.30(2) . ?
C00M H00M 0.9300 . ?
C00M C00N 1.362(4) . ?
C00N H00N 0.9300 . ?
C00P C00R 1.331(16) . ?
C00P F00S 1.33(2) . ?
C00R H00R 0.9300 . ?
C0 C1 1.38(2) . ?
C0 C2 1.39(2) . ?
C1 H1 0.9300 . ?
C1 C00Q 1.33(2) . ?
C2 C3 1.43(2) . ?
C2 F00R 1.354(17) . ?
C3 H3 0.9300 . ?
C3 C00S 1.374(17) . ?
C00S H00S 0.9300 . ?
C00S C00Q 1.352(17) . ?
C00Q F00T 1.37(2) . ?

loop_
_geom_angle_atom_site_label_1
_geom_angle_atom_site_label_2
_geom_angle_atom_site_label_3
_geom_angle
_geom_angle_site_symmetry_1
_geom_angle_site_symmetry_3
_geom_angle_publ_flag
C002 N001 C004 118.74(17) . . ?
C002 N001 C005 121.18(18) . . ?
C004 N001 C005 117.68(18) . . ?
C008 C002 N001 119.2(2) . . ?
C00A C002 N001 122.3(2) . . ?
C00A C002 C008 118.5(2) . . ?
C009 C003 C007 118.4(11) . . ?
C009 C003 C00E 116.9(2) . . ?
C009 C003 C0 123.0(11) . . ?
C00E C003 C007 124.5(11) . . ?
C00E C003 C0 120.1(11) . . ?
C006 C004 N001 121.3(2) . . ?
C006 C004 C00I 118.2(2) . . ?
C00I C004 N001 120.5(2) . . ?
C00F C005 N001 121.1(2) . . ?
C00F C005 C00H 119.1(2) . . ?
C00H C005 N001 119.8(2) . . ?
C004 C006 H006 119.6 . . ?
C009 C006 C004 120.9(2) . . ?
C009 C006 H006 119.6 . . ?
C00G C007 C003 117.1(17) . . ?
C00G C007 C00L 119.2(9) . . ?
C00L C007 C003 123.6(17) . . ?
C002 C008 H008 119.7 . . ?
C00D C008 C002 120.7(2) . . ?
C00D C008 H008 119.7 . . ?
C003 C009 H009 119.1 . . ?
C006 C009 C003 121.8(2) . . ?
C006 C009 H009 119.1 . . ?
C002 C00A H00A 119.9 . . ?
C00C C00A C002 120.1(2) . . ?
C00C C00A H00A 119.9 . . ?
C00C C00B H00B 120.4 . . ?
C00D C00B H00B 120.4 . . ?
C00D C00B C00C 119.1(2) . . ?
C00A C00C H00C 119.5 . . ?
C00B C00C C00A 121.0(2) . . ?
C00B C00C H00C 119.5 . . ?
C008 C00D H00D 119.7 . . ?
C00B C00D C008 120.6(2) . . ?
C00B C00D H00D 119.7 . . ?
C003 C00E H00E 119.3 . . ?
C00I C00E C003 121.4(2) . . ?
C00I C00E H00E 119.3 . . ?
C005 C00F H00F 119.7 . . ?
C005 C00F C00M 120.6(3) . . ?
C00M C00F H00F 119.7 . . ?
C007 C00G C00K 118.3(16) . . ?
F00Q C00G C007 123.3(16) . . ?
F00Q C00G C00K 117.6(16) . . ?
C005 C00H H00H 120.4 . . ?
C00J C00H C005 119.2(3) . . ?
C00J C00H H00H 120.4 . . ?
C004 C00I H00I 119.6 . . ?
C00E C00I C004 120.8(2) . . ?
C00E C00I H00I 119.6 . . ?
C00H C00J H00J 119.4 . . ?
C00N C00J C00H 121.2(3) . . ?
C00N C00J H00J 119.4 . . ?
C00G C00K H00K 120.6 . . ?
C00R C00K C00G 118.8(17) . . ?
C00R C00K H00K 120.6 . . ?
C007 C00L H00L 120.3 . . ?
C00P C00L C007 119.4(17) . . ?
C00P C00L H00L 120.3 . . ?
C00F C00M H00M 119.6 . . ?
C00N C00M C00F 120.8(3) . . ?
C00N C00M H00M 119.6 . . ?
C00J C00N C00M 119.1(3) . . ?
C00J C00N H00N 120.4 . . ?
C00M C00N H00N 120.4 . . ?
C00L C00P C00R 126.1(19) . . ?
C00L C00P F00S 115.6(15) . . ?
C00R C00P F00S 117.9(14) . . ?
C00K C00R H00R 120.9 . . ?
C00P C00R C00K 118.2(11) . . ?
C00P C00R H00R 120.9 . . ?
C1 C0 C003 126.5(17) . . ?
C1 C0 C2 112.7(8) . . ?
C2 C0 C003 120.8(17) . . ?
C0 C1 H1 118.0 . . ?
C00Q C1 C0 124.1(15) . . ?
C00Q C1 H1 118.0 . . ?
C0 C2 C3 124.5(14) . . ?
F00R C2 C0 125.0(15) . . ?
F00R C2 C3 110.5(13) . . ?
C2 C3 H3 121.7 . . ?
C00S C3 C2 116.7(15) . . ?
C00S C3 H3 121.7 . . ?
C3 C00S H00S 120.6 . . ?
C00Q C00S C3 118.7(10) . . ?
C00Q C00S H00S 120.6 . . ?
C1 C00Q C00S 123.1(16) . . ?
C1 C00Q F00T 119.3(14) . . ?
C00S C00Q F00T 117.6(13) . . ?

loop_
_geom_torsion_atom_site_label_1
_geom_torsion_atom_site_label_2
_geom_torsion_atom_site_label_3
_geom_torsion_atom_site_label_4
_geom_torsion
_geom_torsion_site_symmetry_1
_geom_torsion_site_symmetry_2
_geom_torsion_site_symmetry_3
_geom_torsion_site_symmetry_4
_geom_torsion_publ_flag
N001 C002 C008 C00D -179.9(2) . . . . ?
N001 C002 C00A C00C 179.2(2) . . . . ?
N001 C004 C006 C009 -177.3(2) . . . . ?
N001 C004 C00I C00E 177.4(2) . . . . ?
N001 C005 C00F C00M -179.6(2) . . . . ?
N001 C005 C00H C00J 179.2(2) . . . . ?
C002 N001 C004 C006 -45.8(3) . . . . ?
C002 N001 C004 C00I 134.1(2) . . . . ?
C002 N001 C005 C00F 130.0(3) . . . . ?
C002 N001 C005 C00H -50.1(3) . . . . ?
C002 C008 C00D C00B 0.9(4) . . . . ?
C002 C00A C00C C00B 0.7(4) . . . . ?
C003 C007 C00G C00K 177(3) . . . . ?
C003 C007 C00G F00Q 8(4) . . . . ?
C003 C007 C00L C00P -176(2) . . . . ?
C003 C00E C00I C004 0.5(4) . . . . ?
C003 C0 C1 C00Q -172(3) . . . . ?
C003 C0 C2 C3 175(2) . . . . ?
C003 C0 C2 F00R -5(4) . . . . ?
C004 N001 C002 C008 -42.0(3) . . . . ?
C004 N001 C002 C00A 137.8(2) . . . . ?
C004 N001 C005 C00F -32.2(3) . . . . ?
C004 N001 C005 C00H 147.7(2) . . . . ?
C004 C006 C009 C003 -0.6(3) . . . . ?
C005 N001 C002 C008 156.0(2) . . . . ?
C005 N001 C002 C00A -24.2(3) . . . . ?
C005 N001 C004 C006 116.8(2) . . . . ?
C005 N001 C004 C00I -63.3(3) . . . . ?
C005 C00F C00M C00N 0.3(4) . . . . ?
C005 C00H C00J C00N 0.4(4) . . . . ?
C006 C004 C00I C00E -2.8(4) . . . . ?
C007 C003 C009 C006 -177.0(14) . . . . ?
C007 C003 C00E C00I 176.7(15) . . . . ?
C007 C00G C00K C00R 0(5) . . . . ?
C007 C00L C00P C00R -2(4) . . . . ?
C007 C00L C00P F00S -175(2) . . . . ?
C008 C002 C00A C00C -1.0(3) . . . . ?
C009 C003 C007 C00G -154(2) . . . . ?
C009 C003 C007 C00L 23(3) . . . . ?
C009 C003 C00E C00I 1.7(4) . . . . ?
C009 C003 C0 C1 -145(3) . . . . ?
C009 C003 C0 C2 39(3) . . . . ?
C00A C002 C008 C00D 0.3(3) . . . . ?
C00C C00B C00D C008 -1.2(4) . . . . ?
C00D C00B C00C C00A 0.4(4) . . . . ?
C00E C003 C007 C00G 31(3) . . . . ?
C00E C003 C007 C00L -152(2) . . . . ?
C00E C003 C009 C006 -1.6(3) . . . . ?
C00E C003 C0 C1 33(4) . . . . ?
C00E C003 C0 C2 -144(2) . . . . ?
C00F C005 C00H C00J -0.9(4) . . . . ?
C00F C00M C00N C00J -0.8(5) . . . . ?
C00G C007 C00L C00P 0(4) . . . . ?
C00G C00K C00R C00P -1(4) . . . . ?
C00H C005 C00F C00M 0.5(4) . . . . ?
C00H C00J C00N C00M 0.4(4) . . . . ?
C00I C004 C006 C009 2.8(3) . . . . ?
C00L C007 C00G C00K 0(5) . . . . ?
C00L C007 C00G F00Q -169(3) . . . . ?
C00L C00P C00R C00K 2(4) . . . . ?
F00Q C00G C00K C00R 170(3) . . . . ?
F00S C00P C00R C00K 175(2) . . . . ?
C0 C003 C009 C006 176.1(15) . . . . ?
C0 C003 C00E C00I -176.1(15) . . . . ?
C0 C1 C00Q C00S -7(6) . . . . ?
C0 C1 C00Q F00T 173(3) . . . . ?
C0 C2 C3 C00S 1(3) . . . . ?
C1 C0 C2 C3 -2(4) . . . . ?
C1 C0 C2 F00R 179(2) . . . . ?
C2 C0 C1 C00Q 5(5) . . . . ?
C2 C3 C00S C00Q -2(3) . . . . ?
C3 C00S C00Q C1 5(4) . . . . ?
C3 C00S C00Q F00T -175(2) . . . . ?
F00R C2 C3 C00S -179.8(17) . . . . ?

_shelx_res_file                  
;
TITL tpa-h_a.res in P2(1)/n
    tpa-h.res
    created by SHELXL-2019/3 at 20:32:50 on 29-Mar-2025
REM Old TITL TPA-H in P2(1)/n
REM SHELXT solution in P2(1)/n: R1 0.232, Rweak 0.073, Alpha 0.057
REM <I/s> 0.670 for 245 systematic absences, Orientation as input
REM Formula found by SHELXT: C26 N O2
CELL 0.71073 13.9632 8.3017 16.5412 90 108.509 90
ZERR 8 0.002 0.0012 0.0026 0 0.017 0
LATT 1
SYMM 0.5-X,0.5+Y,0.5-Z
SFAC C H F N
UNIT 96 68 8 4
ISOR 0.01 0.02 C00L
SADI C003 C007 C003 C0
SADI C007 C00G C0 C2
SADI C007 C00L C0 C1
SADI C00G C00K C2 C3
SADI C00G F00Q C2 F00R
SADI C00K C00R C3 C00S
SADI C00L C00P C1 C00Q
SADI C00P C00R C00Q C00S
SADI C00P F00S C00Q F00T
SADI 0.04 C003 C00G C003 C2
SADI 0.04 C003 C00L C003 C1
SADI 0.04 C007 C00K C0 C3
SADI 0.04 C007 C00P C0 C00Q
SADI 0.04 C007 F00Q C0 F00R
SADI 0.04 C00G C00L C2 C1
SADI 0.04 C00G C00R C2 C00S
SADI 0.04 C00K C00P C3 C00Q
SADI 0.04 C00K F00Q C3 F00R
SADI 0.04 C00L C00R C1 C00S
SADI 0.04 C00L F00S C1 F00T
SADI 0.04 C00R F00S C00S F00T
RIGU C007 C00G C00K C00L C00P F00Q C00R F00S
RIGU C0 C2 C3 C1 C00Q F00R C00S F00T

L.S. 10 0 0
PLAN  5
CONF
list 4
MORE -1
BOND $H
fmap 2 53
acta
SHEL 999 0.84
OMIT -6 4 9
OMIT -5 1 2
OMIT -5 1 7
OMIT -4 0 2
OMIT -4 1 2
OMIT -4 1 9
OMIT -4 2 3
OMIT -4 2 5
OMIT -3 3 2
OMIT -3 3 7
OMIT -1 0 3
OMIT 0 0 2
OMIT 0 0 6
OMIT 1 2 4
OMIT 1 3 2
OMIT 2 0 4
OMIT 2 1 4
OMIT 3 1 4
OMIT 6 3 0
REM <olex2.extras>
REM <HklSrc "%.\\TPA-H.hkl">
REM </olex2.extras>

WGHT    0.071900    0.264800
FVAR       0.56004   0.53499
N001  4    0.412205    0.202317    0.659706    11.00000    0.05104    0.09727 =
         0.04422    0.00896    0.01385    0.01797
C002  1    0.384545    0.191156    0.734468    11.00000    0.04359    0.05940 =
         0.04642   -0.00561    0.01002   -0.00330
C003  1    0.719113    0.169672    0.675205    11.00000    0.05975    0.04828 =
         0.05556    0.00956    0.02364    0.00738
C004  1    0.515949    0.188606    0.666533    11.00000    0.05370    0.06872 =
         0.04340    0.00664    0.01469    0.01177
C005  1    0.345775    0.270722    0.583711    11.00000    0.05669    0.07121 =
         0.04567   -0.00287    0.01060    0.01452
C006  1    0.589075    0.270081    0.728087    11.00000    0.06066    0.05244 =
         0.05732   -0.00296    0.02543    0.00499
AFIX  43
H006  2    0.571038    0.332192    0.767761    11.00000   -1.20000
AFIX   0
PART 1
C007  1    0.828380    0.160147    0.686452    21.00000    0.07037    0.04720 =
         0.08159    0.01538    0.03967   -0.00197
PART 0
C008  1    0.429938    0.075462    0.794881    11.00000    0.05399    0.05762 =
         0.05933   -0.00083    0.01627   -0.00207
AFIX  43
H008  2    0.478017    0.006751    0.785614    11.00000   -1.20000
AFIX   0
C009  1    0.688335    0.261298    0.731982    11.00000    0.06119    0.05126 =
         0.06319   -0.00436    0.02194   -0.00482
AFIX  43
H009  2    0.736337    0.318705    0.774078    11.00000   -1.20000
AFIX   0
C00A  1    0.313743    0.292024    0.749919    11.00000    0.05361    0.06298 =
         0.06208   -0.00206    0.01677    0.00219
AFIX  43
H00A  2    0.283146    0.371630    0.710656    11.00000   -1.20000
AFIX   0
C00B  1    0.333238    0.159754    0.882427    11.00000    0.08418    0.08916 =
         0.06357   -0.01198    0.03691   -0.02372
AFIX  43
H00B  2    0.315329    0.148602    0.931703    11.00000   -1.20000
AFIX   0
C00C  1    0.288365    0.275036    0.823245    11.00000    0.06472    0.07528 =
         0.07851   -0.01765    0.03127   -0.00759
AFIX  43
H00C  2    0.240028    0.342784    0.832827    11.00000   -1.20000
AFIX   0
C00D  1    0.404693    0.061318    0.868092    11.00000    0.07343    0.07369 =
         0.05985    0.00851    0.02127   -0.01169
AFIX  43
H00D  2    0.436434   -0.015927    0.908418    11.00000   -1.20000
AFIX   0
C00E  1    0.645061    0.083093    0.615027    11.00000    0.06558    0.08951 =
         0.05555   -0.01170    0.02283    0.01327
AFIX  43
H00E  2    0.663256    0.017730    0.576627    11.00000   -1.20000
AFIX   0
C00F  1    0.378292    0.387375    0.539998    11.00000    0.07080    0.09119 =
         0.05606    0.00942    0.01516    0.01010
AFIX  43
H00F  2    0.444983    0.422281    0.559929    11.00000   -1.20000
AFIX   0
PART 1
C00G  1    0.855554    0.129202    0.614457    21.00000    0.08722    0.05122 =
         0.10606    0.01196    0.05758   -0.00228
PART 0
C00H  1    0.246379    0.218940    0.552846    11.00000    0.06257    0.08327 =
         0.06283   -0.00621    0.00657    0.00613
AFIX  43
H00H  2    0.223034    0.138819    0.581158    11.00000   -1.20000
AFIX   0
C00I  1    0.545623    0.091840    0.610962    11.00000    0.05787    0.10449 =
         0.05297   -0.01814    0.01049    0.00486
AFIX  43
H00I  2    0.497570    0.031829    0.570257    11.00000   -1.20000
AFIX   0
C00J  1    0.182373    0.287933    0.479422    11.00000    0.06961    0.09683 =
         0.06689   -0.01933   -0.00759    0.01582
AFIX  43
H00J  2    0.115538    0.253935    0.458746    11.00000   -1.20000
AFIX   0
PART 1
C00K  1    0.962321    0.127966    0.622724    21.00000    0.10569    0.08419 =
         0.17151   -0.00832    0.09763   -0.00677
AFIX  43
H00K  2    0.983330    0.107728    0.575676    21.00000   -1.20000
AFIX   0
C00L  1    0.903082    0.189336    0.763137    21.00000    0.07466    0.06684 =
         0.09849    0.00432    0.02169    0.00155
AFIX  43
H00L  2    0.886103    0.209652    0.812182    21.00000   -1.20000
AFIX   0
PART 0
C00M  1    0.313423    0.453107    0.467155    11.00000    0.10449    0.09994 =
         0.05788    0.01788    0.01924    0.02217
AFIX  43
H00M  2    0.336693    0.531881    0.438020    11.00000   -1.20000
AFIX   0
C00N  1    0.215325    0.404577    0.436875    11.00000    0.10440    0.10433 =
         0.05224   -0.00279    0.00028    0.03541
AFIX  43
H00N  2    0.171445    0.450554    0.387769    11.00000   -1.20000
AFIX   0
PART 1
C00P  1    0.997275    0.188094    0.765987    21.00000    0.06708    0.05617 =
         0.14501    0.01916    0.02839    0.00514
F00Q  3    0.787405    0.125381    0.533384    21.00000    0.13435    0.11167 =
         0.10275   -0.01319    0.08155   -0.01508
C00R  1    1.031469    0.157172    0.701123    21.00000    0.07485    0.07473 =
         0.19921   -0.00028    0.06734   -0.01328
AFIX  43
H00R  2    1.100387    0.155428    0.708779    21.00000   -1.20000
AFIX   0
F00S  3    1.064720    0.204959    0.843207    21.00000    0.05954    0.13854 =
         0.17413    0.03609    0.01072   -0.00640
PART 2
C0    1    0.827079    0.165803    0.674505   -21.00000    0.05057    0.04436 =
         0.05589    0.01103    0.02202    0.01445
C1    1    0.858483    0.151619    0.603648   -21.00000    0.06143    0.06952 =
         0.06455    0.02550    0.03580    0.01277
AFIX  43
H1    2    0.809780    0.157778    0.550204   -21.00000   -1.20000
AFIX   0
C2    1    0.907417    0.167316    0.750575   -21.00000    0.05872    0.04449 =
         0.06297    0.00942    0.01966   -0.01175
C3    1    1.011434    0.150768    0.756199   -21.00000    0.05629    0.04397 =
         0.09768    0.01361    0.02744   -0.00190
AFIX  43
H3    2    1.062642    0.151089    0.808403   -21.00000   -1.20000
AFIX   0
C00S  1    1.031799    0.134389    0.680597   -21.00000    0.05731    0.05425 =
         0.11455    0.01641    0.03501    0.00870
AFIX  43
H00S  2    1.098029    0.126627    0.680035   -21.00000   -1.20000
AFIX   0
C00Q  1    0.953685    0.129778    0.607038   -21.00000    0.07138    0.06569 =
         0.09469    0.02517    0.05475    0.01327
F00T  3    0.975475    0.100861    0.533261   -21.00000    0.10081    0.16796 =
         0.11536    0.02209    0.07625    0.02963
F00R  3    0.898194    0.182861    0.829258   -21.00000    0.05766    0.10903 =
         0.06678   -0.00005    0.01465    0.00103
HKLF 4


REM  tpa-h_a.res in P2(1)/n
REM wR2 = 0.1520, GooF = S = 1.020, Restrained GooF = 1.013 for all data
REM R1 = 0.0557 for 1979 Fo > 4sig(Fo) and 0.1012 for all 3172 data
REM 317 parameters refined using 135 restraints

END

WGHT      0.0714      0.2824

REM Highest difference peak  0.137,  deepest hole -0.149,  1-sigma level  0.037
Q1    1   0.1406  0.3903  0.8222  11.00000  0.05    0.14
Q2    1   0.4946  0.1258  0.5375  11.00000  0.05    0.12
Q3    1   0.1841  0.3141  0.8005  11.00000  0.05    0.12
Q4    1   0.1924  0.3427  0.8172  11.00000  0.05    0.12
Q5    1   0.4623 -0.0557  0.7549  11.00000  0.05    0.11
;
_shelx_res_checksum              87868
_olex2_submission_special_instructions 'No special instructions were received'
_oxdiff_exptl_absorpt_empirical_details 
;
Empirical correction (ABSPACK) includes:
- Absorption correction using spherical harmonics
- Frame scaling
;
_oxdiff_exptl_absorpt_empirical_full_max 1.259
_oxdiff_exptl_absorpt_empirical_full_min 0.826
####################################################################### 
# 
# This file contains crystal structure data downloaded from the 
# Cambridge Structural Database (CSD) hosted by the Cambridge 
# Crystallographic Data Centre (CCDC).
# 
# Full information about CCDC data access policies and citation 
# guidelines are available at http://www.ccdc.cam.ac.uk/access/V1 
# 
# Audit and citation data items may have been added by the CCDC. 
# Please retain this information to preserve the provenance of 
# this file and to allow appropriate attribution of the data. 
# 
#######################################################################

data_zjq
_database_code_depnum_ccdc_archive 'CCDC 2435306'
loop_
_audit_author_name
_audit_author_address
'yuanji ye'
;Fuzhou University
China
;
_audit_update_record             
;
2025-10-03 deposited with the CCDC.	2026-03-18 downloaded from the CCDC.
;
_audit_creation_date             2025-10-03
_audit_creation_method           
;
Olex2 1.5
(compiled 2025.07.13 svn.rb7424aed for OlexSys, GUI svn.r7314)
;
_shelx_SHELXL_version_number     2019/3
_chemical_name_common            ?
_chemical_name_systematic        ?
_chemical_formula_moiety         'C36 H28 N2 S'
_chemical_formula_sum            'C36 H30 N2 S'
_chemical_formula_weight         522.68
_chemical_melting_point          ?
loop_
_atom_type_symbol
_atom_type_description
_atom_type_scat_dispersion_real
_atom_type_scat_dispersion_imag
_atom_type_scat_source
C C 0.0033 0.0016 'International Tables Vol C Tables 4.2.6.8 and 6.1.1.4'
H H 0.0000 0.0000 'International Tables Vol C Tables 4.2.6.8 and 6.1.1.4'
N N 0.0061 0.0033 'International Tables Vol C Tables 4.2.6.8 and 6.1.1.4'
S S 0.1246 0.1234 'International Tables Vol C Tables 4.2.6.8 and 6.1.1.4'

_shelx_space_group_comment       
;
The symmetry employed for this shelxl refinement is uniquely defined
by the following loop, which should always be used as a source of
symmetry information in preference to the above space-group names.
They are only intended as comments.
;
_space_group_crystal_system      triclinic
_space_group_IT_number           2
_space_group_name_H-M_alt        'P -1'
_space_group_name_Hall           '-P 1'
loop_
_space_group_symop_operation_xyz
'x, y, z'
'-x, -y, -z'

_cell_length_a                   8.9366(5)
_cell_length_b                   11.8199(6)
_cell_length_c                   13.6415(6)
_cell_angle_alpha                107.883(4)
_cell_angle_beta                 93.526(4)
_cell_angle_gamma                102.120(4)
_cell_volume                     1328.42(12)
_cell_formula_units_Z            2
_cell_measurement_reflns_used    6335
_cell_measurement_temperature    293(2)
_cell_measurement_theta_max      29.5630
_cell_measurement_theta_min      2.7450
_shelx_estimated_absorpt_T_max   ?
_shelx_estimated_absorpt_T_min   ?
_exptl_absorpt_coefficient_mu    0.151
_exptl_absorpt_correction_T_max  1.00000
_exptl_absorpt_correction_T_min  0.23501
_exptl_absorpt_correction_type   multi-scan
_exptl_absorpt_process_details   
;
CrysAlisPro 1.171.39.28b (Rigaku Oxford Diffraction, 2015)
Empirical absorption correction using spherical harmonics,
 implemented in SCALE3 ABSPACK scaling algorithm.
;
_exptl_absorpt_special_details   ?
_exptl_crystal_colour            'clear light yellow'
_exptl_crystal_colour_lustre     clear
_exptl_crystal_colour_modifier   light
_exptl_crystal_colour_primary    yellow
_exptl_crystal_density_diffrn    1.307
_exptl_crystal_density_meas      ?
_exptl_crystal_density_method    ?
_exptl_crystal_description       block
_exptl_crystal_F_000             552
_exptl_crystal_size_max          ?
_exptl_crystal_size_mid          ?
_exptl_crystal_size_min          ?
_exptl_transmission_factor_max   ?
_exptl_transmission_factor_min   ?
_diffrn_reflns_av_R_equivalents  0.1002
_diffrn_reflns_av_unetI/netI     0.0973
_diffrn_reflns_Laue_measured_fraction_full 0.998
_diffrn_reflns_Laue_measured_fraction_max 0.832
_diffrn_reflns_limit_h_max       11
_diffrn_reflns_limit_h_min       -11
_diffrn_reflns_limit_k_max       16
_diffrn_reflns_limit_k_min       -15
_diffrn_reflns_limit_l_max       17
_diffrn_reflns_limit_l_min       -18
_diffrn_reflns_number            23344
_diffrn_reflns_point_group_measured_fraction_full 0.998
_diffrn_reflns_point_group_measured_fraction_max 0.832
_diffrn_reflns_theta_full        25.242
_diffrn_reflns_theta_max         29.567
_diffrn_reflns_theta_min         2.627
_diffrn_ambient_temperature      293(2)
_diffrn_detector                 'CCD plate'
_diffrn_detector_area_resol_mean ?
_diffrn_measured_fraction_theta_full 0.998
_diffrn_measured_fraction_theta_max 0.832
_diffrn_measurement_details      
;
List of Runs (angles in degrees, time in seconds):

  # Type    Start    End  Width  t~exp~   \w     \q     \k     \f   Frames
#--------------------------------------------------------------------------
  1  \w    -43.00 -17.00   0.50    4.00    --   -9.40  52.00  55.00   52
  2  \w    -85.00 -55.00   0.50    4.00    --   -9.40  52.00  55.00   60
  3  \w     62.00  88.00   0.50    4.00    --    5.00  52.00  55.00   52
  4  \w    -52.00   6.00   0.50    4.00    --    5.00  52.00  55.00  116
  5  \w    -99.00  80.00   0.50    4.00    --   -9.40  55.00-120.00  358
  6  \w    -33.00  80.00   0.50    4.00    --   -9.40  55.00 -60.00  226
  7  \w      1.00  37.00   0.50    4.00    --   -9.40  55.00   0.00   72
  8  \w    -79.00 -48.00   0.50    4.00    --   -9.40  55.00   0.00   62
  9  \w    -98.00 -40.00   0.50    4.00    --   -9.40  55.00 -60.00  116
 10  \w    -14.00  80.00   0.50    4.00    --   -9.40  55.00  90.00  188
 11  \w     -3.00  22.00   0.50    4.00    --   -9.40  43.00  30.00   50
 12  \w     55.00  80.00   0.50    4.00    --   -9.40  52.00  55.00   50
;
_diffrn_measurement_device       'four-circle diffractometer'
_diffrn_measurement_device_type  'XtaLAB AFC11 (RCD3): quarter-chi single'
_diffrn_measurement_method       '\w scans'
_diffrn_orient_matrix_type       
'CrysAlisPro convention (1999,Acta A55,543-557)'
_diffrn_orient_matrix_UB_11      0.0481198000
_diffrn_orient_matrix_UB_12      0.0149893000
_diffrn_orient_matrix_UB_13      -0.0358845000
_diffrn_orient_matrix_UB_21      0.0031659000
_diffrn_orient_matrix_UB_22      0.0629801000
_diffrn_orient_matrix_UB_23      0.0242324000
_diffrn_orient_matrix_UB_31      0.0662399000
_diffrn_orient_matrix_UB_32      0.0054623000
_diffrn_orient_matrix_UB_33      0.0341451000
_diffrn_radiation_monochromator  graphite
_diffrn_radiation_probe          x-ray
_diffrn_radiation_type           'Mo K\a'
_diffrn_radiation_wavelength     0.71073
_diffrn_source                   'fine-focus sealed X-ray tube'
_diffrn_source_type              'Enhance (Mo) X-ray Source'
_reflns_Friedel_coverage         0.000
_reflns_Friedel_fraction_full    .
_reflns_Friedel_fraction_max     .
_reflns_number_gt                4171
_reflns_number_total             6209
_reflns_special_details          
;
 Reflections were merged by SHELXL according to the crystal
 class for the calculation of statistics and refinement.
 
 _reflns_Friedel_fraction is defined as the number of unique
 Friedel pairs measured divided by the number that would be
 possible theoretically, ignoring centric projections and
 systematic absences.
;
_reflns_threshold_expression     'I > 2\s(I)'
_computing_cell_refinement       'CrysAlisPro 1.171.39.28b (Rigaku OD, 2015)'
_computing_data_collection       'CrysAlisPro 1.171.39.28b (Rigaku OD, 2015)'
_computing_data_reduction        'CrysAlisPro 1.171.39.28b (Rigaku OD, 2015)'
_computing_molecular_graphics    'Olex2 1.5 (Dolomanov et al., 2009)'
_computing_publication_material  'Olex2 1.5 (Dolomanov et al., 2009)'
_computing_structure_refinement  'SHELXL 2019/3 (Sheldrick, 2015)'
_computing_structure_solution    'SHELXT 2018/2 (Sheldrick, 2018)'
_refine_diff_density_max         0.295
_refine_diff_density_min         -0.451
_refine_diff_density_rms         0.067
_refine_ls_extinction_coef       0.0064(19)
_refine_ls_extinction_expression Fc^*^=kFc[1+0.001xFc^2^\l^3^/sin(2\q)]^-1/4^
_refine_ls_extinction_method     'SHELXL-2019/2 (Sheldrick 2019)'
_refine_ls_goodness_of_fit_ref   0.996
_refine_ls_hydrogen_treatment    constr
_refine_ls_matrix_type           full
_refine_ls_number_parameters     357
_refine_ls_number_reflns         6209
_refine_ls_number_restraints     0
_refine_ls_R_factor_all          0.0901
_refine_ls_R_factor_gt           0.0558
_refine_ls_restrained_S_all      0.996
_refine_ls_shift/su_max          0.001
_refine_ls_shift/su_mean         0.000
_refine_ls_structure_factor_coef Fsqd
_refine_ls_weighting_details     
'w=1/[\s^2^(Fo^2^)+(0.0738P)^2^] where P=(Fo^2^+2Fc^2^)/3'
_refine_ls_weighting_scheme      calc
_refine_ls_wR_factor_gt          0.1347
_refine_ls_wR_factor_ref         0.1511
_refine_special_details          ?
_olex2_refinement_description    
;
1. Fixed Uiso
 At 1.2 times of:
  All C(H) groups
 At 1.5 times of:
  All C(H,H,H) groups
2.a Aromatic/amide H refined with riding coordinates:
 C005(H005), C007(H007), C00F(H00F), C00I(H00I), C00J(H00J), C00M(H00M),
 C00P(H00P), C00Q(H00Q), C00R(H00R), C00T(H00T), C00U(H00U), C00V(H00V),
 C00W(H00W), C011(H011), C012(H012), C013(H013)
2.b Idealised Me refined as rotating group:
 C00X(H00A,H00B,H00C), C00Y(H00D,H00E,H00G), C00Z(H00H,H00K,H00L), C010(H01A,
 H01B,H01C)
;
_atom_sites_solution_hydrogens   geom
_atom_sites_solution_primary     dual
_atom_sites_solution_secondary   ?
loop_
_atom_site_label
_atom_site_type_symbol
_atom_site_fract_x
_atom_site_fract_y
_atom_site_fract_z
_atom_site_U_iso_or_equiv
_atom_site_adp_type
_atom_site_occupancy
_atom_site_site_symmetry_order
_atom_site_calc_flag
_atom_site_refinement_flags_posn
_atom_site_refinement_flags_adp
_atom_site_refinement_flags_occupancy
_atom_site_disorder_assembly
_atom_site_disorder_group
S001 S 0.30465(5) 0.52318(5) 0.52008(4) 0.03124(17) Uani 1 1 d . . . . .
N002 N 0.17045(17) 0.59435(15) 0.54853(12) 0.0264(4) Uani 1 1 d . . . . .
N003 N 0.39658(17) 0.59573(15) 0.45075(12) 0.0264(4) Uani 1 1 d . . . . .
C004 C -0.03683(19) 0.77124(16) 0.56715(14) 0.0217(4) Uani 1 1 d . . . . .
C005 C -0.03697(19) 0.74634(17) 0.66130(14) 0.0226(4) Uani 1 1 d . . . . .
H005 H 0.045371 0.721360 0.686080 0.027 Uiso 1 1 calc R U . . .
C006 C 0.09627(19) 0.76673(17) 0.50741(14) 0.0217(4) Uani 1 1 d . . . . .
C007 C -0.1643(2) 0.80555(17) 0.53036(14) 0.0235(4) Uani 1 1 d . . . . .
H007 H -0.165960 0.820696 0.467362 0.028 Uiso 1 1 calc R U . . .
C008 C 0.6966(2) 0.70071(17) 0.24567(14) 0.0218(4) Uani 1 1 d . . . . .
C009 C -0.16023(19) 0.75910(17) 0.71728(14) 0.0214(4) Uani 1 1 d . . . . .
C00A C 0.19108(19) 0.68191(17) 0.50301(13) 0.0218(4) Uani 1 1 d . . . . .
C00B C 0.7776(2) 0.81899(17) 0.25384(14) 0.0223(4) Uani 1 1 d . . . . .
C00C C -0.28566(19) 0.79466(16) 0.67918(14) 0.0230(4) Uani 1 1 d . . . . .
C00D C 0.3639(2) 0.77079(17) 0.39416(14) 0.0232(4) Uani 1 1 d . . . . .
C00E C 0.5056(2) 0.78348(17) 0.34251(14) 0.0233(4) Uani 1 1 d . . . . .
C00F C 0.5621(2) 0.68245(18) 0.28950(14) 0.0239(4) Uani 1 1 d . . . . .
H00F H 0.509253 0.603601 0.283941 0.029 Uiso 1 1 calc R U . . .
C00G C 0.32165(19) 0.68232(17) 0.44576(14) 0.0219(4) Uani 1 1 d . . . . .
C00H C 0.9207(2) 0.81069(17) 0.20711(14) 0.0225(4) Uani 1 1 d . . . . .
C00I C 0.1388(2) 0.84662(18) 0.45385(14) 0.0249(4) Uani 1 1 d . . . . .
H00I H 0.079484 0.902404 0.453416 0.030 Uiso 1 1 calc R U . . .
C00J C -0.2881(2) 0.81737(17) 0.58595(14) 0.0245(4) Uani 1 1 d . . . . .
H00J H -0.371841 0.840367 0.560617 0.029 Uiso 1 1 calc R U . . .
C00K C 0.9240(2) 0.68686(18) 0.16972(14) 0.0234(4) Uani 1 1 d . . . . .
C00L C -0.1825(2) 0.74104(18) 0.82154(14) 0.0260(4) Uani 1 1 d . . . . .
C00M C 0.5880(2) 0.90084(18) 0.34920(15) 0.0276(4) Uani 1 1 d . . . . .
H00M H 0.551058 0.968107 0.384123 0.033 Uiso 1 1 calc R U . . .
C00N C -0.3944(2) 0.80627(17) 0.75601(15) 0.0264(4) Uani 1 1 d . . . . .
C00O C 0.7787(2) 0.60519(17) 0.18626(14) 0.0241(4) Uani 1 1 d . . . . .
C00P C 0.7226(2) 0.91969(18) 0.30545(15) 0.0265(4) Uani 1 1 d . . . . .
H00P H 0.775377 0.998391 0.310487 0.032 Uiso 1 1 calc R U . . .
C00Q C 0.2684(2) 0.84868(18) 0.39912(14) 0.0250(4) Uani 1 1 d . . . . .
H00Q H 0.289855 0.905864 0.364743 0.030 Uiso 1 1 calc R U . . .
C00R C 1.0422(2) 0.90156(18) 0.20068(14) 0.0265(4) Uani 1 1 d . . . . .
H00R H 1.039478 0.983570 0.226011 0.032 Uiso 1 1 calc R U . . .
C00S C -0.3323(2) 0.78119(18) 0.84151(15) 0.0279(4) Uani 1 1 d . . . . .
C00T C 1.0513(2) 0.65412(19) 0.12566(15) 0.0291(5) Uani 1 1 d . . . . .
H00T H 1.054924 0.572297 0.100447 0.035 Uiso 1 1 calc R U . . .
C00U C 1.1728(2) 0.7454(2) 0.11993(16) 0.0314(5) Uani 1 1 d . . . . .
H00U H 1.259146 0.724387 0.091623 0.038 Uiso 1 1 calc R U . . .
C00V C 1.1678(2) 0.86766(19) 0.15570(15) 0.0297(5) Uani 1 1 d . . . . .
H00V H 1.249385 0.927308 0.149441 0.036 Uiso 1 1 calc R U . . .
C00W C -0.5320(2) 0.8432(2) 0.75662(18) 0.0358(5) Uani 1 1 d . . . . .
H00W H -0.573918 0.858206 0.699118 0.043 Uiso 1 1 calc R U . . .
C00X C 0.6813(2) 0.52391(19) 0.08279(16) 0.0348(5) Uani 1 1 d . . . . .
H00A H 0.589118 0.475294 0.095764 0.052 Uiso 1 1 calc R U . . .
H00B H 0.739665 0.471039 0.042924 0.052 Uiso 1 1 calc R U . . .
H00C H 0.653878 0.574380 0.044709 0.052 Uiso 1 1 calc R U . . .
C00Y C 0.8150(2) 0.5258(2) 0.25028(17) 0.0351(5) Uani 1 1 d . . . . .
H00D H 0.880070 0.576888 0.313741 0.053 Uiso 1 1 calc R U . . .
H00E H 0.867229 0.467225 0.211077 0.053 Uiso 1 1 calc R U . . .
H00G H 0.720563 0.483466 0.266159 0.053 Uiso 1 1 calc R U . . .
C00Z C -0.2052(2) 0.6049(2) 0.81088(18) 0.0383(5) Uani 1 1 d . . . . .
H00H H -0.289288 0.556829 0.757154 0.057 Uiso 1 1 calc R U . . .
H00K H -0.228125 0.593626 0.875575 0.057 Uiso 1 1 calc R U . . .
H00L H -0.112466 0.579324 0.793251 0.057 Uiso 1 1 calc R U . . .
C010 C -0.0493(2) 0.8188(2) 0.90682(16) 0.0415(6) Uani 1 1 d . . . . .
H01A H 0.042454 0.790393 0.891731 0.062 Uiso 1 1 calc R U . . .
H01B H -0.074783 0.812006 0.972471 0.062 Uiso 1 1 calc R U . . .
H01C H -0.031881 0.902831 0.909920 0.062 Uiso 1 1 calc R U . . .
C011 C -0.4072(3) 0.7948(2) 0.92889(18) 0.0399(5) Uani 1 1 d . . . . .
H011 H -0.367192 0.777985 0.986014 0.048 Uiso 1 1 calc R U . . .
C012 C -0.6054(3) 0.8572(2) 0.8443(2) 0.0444(6) Uani 1 1 d . . . . .
H012 H -0.697356 0.882341 0.846038 0.053 Uiso 1 1 calc R U . . .
C013 C -0.5433(3) 0.8340(2) 0.9294(2) 0.0476(6) Uani 1 1 d . . . . .
H013 H -0.593610 0.844954 0.988108 0.057 Uiso 1 1 calc R U . . .

loop_
_atom_site_aniso_label
_atom_site_aniso_U_11
_atom_site_aniso_U_22
_atom_site_aniso_U_33
_atom_site_aniso_U_23
_atom_site_aniso_U_13
_atom_site_aniso_U_12
S001 0.0295(3) 0.0302(3) 0.0446(4) 0.0213(2) 0.0156(2) 0.0130(2)
N002 0.0244(8) 0.0272(9) 0.0316(9) 0.0137(7) 0.0088(7) 0.0075(7)
N003 0.0257(8) 0.0251(9) 0.0317(9) 0.0117(7) 0.0096(7) 0.0076(7)
C004 0.0214(9) 0.0210(10) 0.0228(10) 0.0069(8) 0.0055(7) 0.0051(8)
C005 0.0180(9) 0.0257(10) 0.0258(11) 0.0104(8) 0.0022(7) 0.0062(8)
C006 0.0199(9) 0.0255(10) 0.0190(10) 0.0069(8) 0.0017(7) 0.0049(8)
C007 0.0242(9) 0.0267(10) 0.0207(10) 0.0096(8) 0.0030(7) 0.0059(8)
C008 0.0235(9) 0.0221(10) 0.0201(10) 0.0078(8) 0.0036(7) 0.0049(8)
C009 0.0214(9) 0.0209(10) 0.0214(10) 0.0074(8) 0.0031(7) 0.0032(7)
C00A 0.0197(9) 0.0237(10) 0.0199(10) 0.0062(8) 0.0024(7) 0.0019(8)
C00B 0.0222(9) 0.0267(10) 0.0198(10) 0.0108(8) 0.0045(7) 0.0044(8)
C00C 0.0194(9) 0.0198(10) 0.0288(11) 0.0067(8) 0.0062(7) 0.0035(7)
C00D 0.0212(9) 0.0265(10) 0.0212(10) 0.0076(8) 0.0045(7) 0.0041(8)
C00E 0.0226(9) 0.0274(11) 0.0210(10) 0.0094(8) 0.0040(7) 0.0058(8)
C00F 0.0248(9) 0.0238(10) 0.0234(10) 0.0094(8) 0.0043(7) 0.0036(8)
C00G 0.0193(9) 0.0249(10) 0.0197(10) 0.0058(8) 0.0024(7) 0.0043(8)
C00H 0.0235(9) 0.0265(10) 0.0181(10) 0.0086(8) 0.0043(7) 0.0050(8)
C00I 0.0250(9) 0.0273(11) 0.0263(11) 0.0109(8) 0.0048(8) 0.0106(8)
C00J 0.0193(9) 0.0273(10) 0.0278(11) 0.0110(8) 0.0012(7) 0.0052(8)
C00K 0.0244(9) 0.0258(10) 0.0206(10) 0.0087(8) 0.0056(7) 0.0050(8)
C00L 0.0246(9) 0.0302(11) 0.0255(11) 0.0123(9) 0.0078(8) 0.0057(8)
C00M 0.0302(10) 0.0258(11) 0.0302(11) 0.0103(9) 0.0094(8) 0.0108(8)
C00N 0.0242(9) 0.0224(10) 0.0326(11) 0.0085(8) 0.0104(8) 0.0042(8)
C00O 0.0261(9) 0.0231(10) 0.0249(10) 0.0092(8) 0.0083(7) 0.0064(8)
C00P 0.0300(10) 0.0203(10) 0.0304(11) 0.0103(8) 0.0096(8) 0.0039(8)
C00Q 0.0264(9) 0.0294(11) 0.0228(10) 0.0125(8) 0.0066(8) 0.0072(8)
C00R 0.0284(10) 0.0242(10) 0.0255(11) 0.0076(8) 0.0048(8) 0.0038(8)
C00S 0.0287(10) 0.0249(11) 0.0329(12) 0.0116(9) 0.0134(8) 0.0069(8)
C00T 0.0309(10) 0.0277(11) 0.0301(11) 0.0097(9) 0.0107(8) 0.0082(9)
C00U 0.0253(10) 0.0375(12) 0.0322(12) 0.0110(10) 0.0114(8) 0.0076(9)
C00V 0.0249(10) 0.0318(12) 0.0301(11) 0.0114(9) 0.0079(8) -0.0012(8)
C00W 0.0265(10) 0.0365(12) 0.0484(14) 0.0162(10) 0.0132(9) 0.0105(9)
C00X 0.0333(11) 0.0321(12) 0.0320(12) 0.0033(9) 0.0100(9) 0.0021(9)
C00Y 0.0364(11) 0.0352(12) 0.0457(13) 0.0248(10) 0.0172(9) 0.0132(10)
C00Z 0.0435(12) 0.0393(13) 0.0472(14) 0.0275(11) 0.0213(10) 0.0178(11)
C010 0.0363(12) 0.0608(16) 0.0258(12) 0.0162(11) 0.0050(9) 0.0050(11)
C011 0.0478(13) 0.0419(13) 0.0390(13) 0.0197(11) 0.0222(10) 0.0158(11)
C012 0.0348(12) 0.0446(14) 0.0647(17) 0.0244(13) 0.0266(11) 0.0175(11)
C013 0.0533(14) 0.0481(15) 0.0539(16) 0.0229(12) 0.0391(12) 0.0208(12)

_geom_special_details            
;
 All esds (except the esd in the dihedral angle between two l.s. planes)
 are estimated using the full covariance matrix.  The cell esds are taken
 into account individually in the estimation of esds in distances, angles
 and torsion angles; correlations between esds in cell parameters are only
 used when they are defined by crystal symmetry.  An approximate (isotropic)
 treatment of cell esds is used for estimating esds involving l.s. planes.
;
loop_
_geom_bond_atom_site_label_1
_geom_bond_atom_site_label_2
_geom_bond_distance
_geom_bond_site_symmetry_2
_geom_bond_publ_flag
S001 N002 1.6053(15) . ?
S001 N003 1.6133(16) . ?
N002 C00A 1.349(2) . ?
N003 C00G 1.351(2) . ?
C004 C005 1.403(2) . ?
C004 C006 1.484(2) . ?
C004 C007 1.401(2) . ?
C005 H005 0.9300 . ?
C005 C009 1.386(2) . ?
C006 C00A 1.433(2) . ?
C006 C00I 1.370(3) . ?
C007 H007 0.9300 . ?
C007 C00J 1.386(2) . ?
C008 C00B 1.400(3) . ?
C008 C00F 1.381(2) . ?
C008 C00O 1.526(2) . ?
C009 C00C 1.401(2) . ?
C009 C00L 1.520(2) . ?
C00A C00G 1.443(2) . ?
C00B C00H 1.472(2) . ?
C00B C00P 1.388(3) . ?
C00C C00J 1.378(3) . ?
C00C C00N 1.468(2) . ?
C00D C00E 1.489(2) . ?
C00D C00G 1.432(3) . ?
C00D C00Q 1.371(2) . ?
C00E C00F 1.404(2) . ?
C00E C00M 1.400(3) . ?
C00F H00F 0.9300 . ?
C00H C00K 1.402(3) . ?
C00H C00R 1.385(3) . ?
C00I H00I 0.9300 . ?
C00I C00Q 1.416(2) . ?
C00J H00J 0.9300 . ?
C00K C00O 1.520(3) . ?
C00K C00T 1.390(2) . ?
C00L C00S 1.524(2) . ?
C00L C00Z 1.538(3) . ?
C00L C010 1.526(3) . ?
C00M H00M 0.9300 . ?
C00M C00P 1.382(2) . ?
C00N C00S 1.399(3) . ?
C00N C00W 1.388(3) . ?
C00O C00X 1.529(3) . ?
C00O C00Y 1.531(3) . ?
C00P H00P 0.9300 . ?
C00Q H00Q 0.9300 . ?
C00R H00R 0.9300 . ?
C00R C00V 1.385(2) . ?
C00S C011 1.386(3) . ?
C00T H00T 0.9300 . ?
C00T C00U 1.385(3) . ?
C00U H00U 0.9300 . ?
C00U C00V 1.387(3) . ?
C00V H00V 0.9300 . ?
C00W H00W 0.9300 . ?
C00W C012 1.382(3) . ?
C00X H00A 0.9600 . ?
C00X H00B 0.9600 . ?
C00X H00C 0.9600 . ?
C00Y H00D 0.9600 . ?
C00Y H00E 0.9600 . ?
C00Y H00G 0.9600 . ?
C00Z H00H 0.9600 . ?
C00Z H00K 0.9600 . ?
C00Z H00L 0.9600 . ?
C010 H01A 0.9600 . ?
C010 H01B 0.9600 . ?
C010 H01C 0.9600 . ?
C011 H011 0.9300 . ?
C011 C013 1.390(3) . ?
C012 H012 0.9300 . ?
C012 C013 1.382(3) . ?
C013 H013 0.9300 . ?

loop_
_geom_angle_atom_site_label_1
_geom_angle_atom_site_label_2
_geom_angle_atom_site_label_3
_geom_angle
_geom_angle_site_symmetry_1
_geom_angle_site_symmetry_3
_geom_angle_publ_flag
N002 S001 N003 101.30(8) . . ?
C00A N002 S001 106.73(12) . . ?
C00G N003 S001 106.41(11) . . ?
C005 C004 C006 122.09(15) . . ?
C007 C004 C005 118.83(15) . . ?
C007 C004 C006 119.04(16) . . ?
C004 C005 H005 120.1 . . ?
C009 C005 C004 119.80(15) . . ?
C009 C005 H005 120.1 . . ?
C00A C006 C004 123.24(16) . . ?
C00I C006 C004 121.52(16) . . ?
C00I C006 C00A 115.23(15) . . ?
C004 C007 H007 119.3 . . ?
C00J C007 C004 121.34(17) . . ?
C00J C007 H007 119.3 . . ?
C00B C008 C00O 110.92(15) . . ?
C00F C008 C00B 120.71(16) . . ?
C00F C008 C00O 128.36(17) . . ?
C005 C009 C00C 120.18(17) . . ?
C005 C009 C00L 128.77(15) . . ?
C00C C009 C00L 111.04(15) . . ?
N002 C00A C006 125.73(15) . . ?
N002 C00A C00G 112.78(15) . . ?
C006 C00A C00G 121.48(17) . . ?
C008 C00B C00H 108.51(16) . . ?
C00P C00B C008 120.23(16) . . ?
C00P C00B C00H 131.14(17) . . ?
C009 C00C C00N 108.35(16) . . ?
C00J C00C C009 120.57(16) . . ?
C00J C00C C00N 131.02(16) . . ?
C00G C00D C00E 123.31(16) . . ?
C00Q C00D C00E 121.10(17) . . ?
C00Q C00D C00G 115.52(15) . . ?
C00F C00E C00D 122.54(17) . . ?
C00M C00E C00D 118.82(16) . . ?
C00M C00E C00F 118.62(16) . . ?
C008 C00F C00E 119.70(18) . . ?
C008 C00F H00F 120.1 . . ?
C00E C00F H00F 120.1 . . ?
N003 C00G C00A 112.78(16) . . ?
N003 C00G C00D 126.35(15) . . ?
C00D C00G C00A 120.83(16) . . ?
C00K C00H C00B 108.03(16) . . ?
C00R C00H C00B 130.70(17) . . ?
C00R C00H C00K 121.20(16) . . ?
C006 C00I H00I 118.3 . . ?
C006 C00I C00Q 123.43(17) . . ?
C00Q C00I H00I 118.3 . . ?
C007 C00J H00J 120.4 . . ?
C00C C00J C007 119.27(16) . . ?
C00C C00J H00J 120.4 . . ?
C00H C00K C00O 111.37(15) . . ?
C00T C00K C00H 119.65(17) . . ?
C00T C00K C00O 128.97(17) . . ?
C009 C00L C00S 101.03(14) . . ?
C009 C00L C00Z 110.26(16) . . ?
C009 C00L C010 112.80(16) . . ?
C00S C00L C00Z 110.36(16) . . ?
C00S C00L C010 111.99(16) . . ?
C010 C00L C00Z 110.12(17) . . ?
C00E C00M H00M 119.0 . . ?
C00P C00M C00E 121.95(17) . . ?
C00P C00M H00M 119.0 . . ?
C00S C00N C00C 108.34(15) . . ?
C00W C00N C00C 130.63(19) . . ?
C00W C00N C00S 120.88(17) . . ?
C008 C00O C00X 110.64(15) . . ?
C008 C00O C00Y 111.53(15) . . ?
C00K C00O C008 100.97(15) . . ?
C00K C00O C00X 111.40(15) . . ?
C00K C00O C00Y 112.24(15) . . ?
C00X C00O C00Y 109.82(17) . . ?
C00B C00P H00P 120.6 . . ?
C00M C00P C00B 118.79(18) . . ?
C00M C00P H00P 120.6 . . ?
C00D C00Q C00I 123.43(17) . . ?
C00D C00Q H00Q 118.3 . . ?
C00I C00Q H00Q 118.3 . . ?
C00H C00R H00R 120.7 . . ?
C00V C00R C00H 118.59(18) . . ?
C00V C00R H00R 120.7 . . ?
C00N C00S C00L 110.96(15) . . ?
C011 C00S C00L 129.07(19) . . ?
C011 C00S C00N 119.97(18) . . ?
C00K C00T H00T 120.6 . . ?
C00U C00T C00K 118.90(18) . . ?
C00U C00T H00T 120.6 . . ?
C00T C00U H00U 119.4 . . ?
C00T C00U C00V 121.13(17) . . ?
C00V C00U H00U 119.4 . . ?
C00R C00V C00U 120.51(18) . . ?
C00R C00V H00V 119.7 . . ?
C00U C00V H00V 119.7 . . ?
C00N C00W H00W 120.6 . . ?
C012 C00W C00N 118.7(2) . . ?
C012 C00W H00W 120.6 . . ?
C00O C00X H00A 109.5 . . ?
C00O C00X H00B 109.5 . . ?
C00O C00X H00C 109.5 . . ?
H00A C00X H00B 109.5 . . ?
H00A C00X H00C 109.5 . . ?
H00B C00X H00C 109.5 . . ?
C00O C00Y H00D 109.5 . . ?
C00O C00Y H00E 109.5 . . ?
C00O C00Y H00G 109.5 . . ?
H00D C00Y H00E 109.5 . . ?
H00D C00Y H00G 109.5 . . ?
H00E C00Y H00G 109.5 . . ?
C00L C00Z H00H 109.5 . . ?
C00L C00Z H00K 109.5 . . ?
C00L C00Z H00L 109.5 . . ?
H00H C00Z H00K 109.5 . . ?
H00H C00Z H00L 109.5 . . ?
H00K C00Z H00L 109.5 . . ?
C00L C010 H01A 109.5 . . ?
C00L C010 H01B 109.5 . . ?
C00L C010 H01C 109.5 . . ?
H01A C010 H01B 109.5 . . ?
H01A C010 H01C 109.5 . . ?
H01B C010 H01C 109.5 . . ?
C00S C011 H011 120.7 . . ?
C00S C011 C013 118.6(2) . . ?
C013 C011 H011 120.7 . . ?
C00W C012 H012 119.7 . . ?
C013 C012 C00W 120.5(2) . . ?
C013 C012 H012 119.7 . . ?
C011 C013 H013 119.4 . . ?
C012 C013 C011 121.23(19) . . ?
C012 C013 H013 119.4 . . ?

loop_
_geom_torsion_atom_site_label_1
_geom_torsion_atom_site_label_2
_geom_torsion_atom_site_label_3
_geom_torsion_atom_site_label_4
_geom_torsion
_geom_torsion_site_symmetry_1
_geom_torsion_site_symmetry_2
_geom_torsion_site_symmetry_3
_geom_torsion_site_symmetry_4
_geom_torsion_publ_flag
S001 N002 C00A C006 179.47(15) . . . . ?
S001 N002 C00A C00G 0.18(19) . . . . ?
S001 N003 C00G C00A 0.77(19) . . . . ?
S001 N003 C00G C00D 178.51(16) . . . . ?
N002 S001 N003 C00G -0.61(14) . . . . ?
N002 C00A C00G N003 -0.6(2) . . . . ?
N002 C00A C00G C00D -178.52(17) . . . . ?
N003 S001 N002 C00A 0.25(15) . . . . ?
C004 C005 C009 C00C 1.1(3) . . . . ?
C004 C005 C009 C00L -177.98(18) . . . . ?
C004 C006 C00A N002 2.1(3) . . . . ?
C004 C006 C00A C00G -178.64(16) . . . . ?
C004 C006 C00I C00Q 177.51(17) . . . . ?
C004 C007 C00J C00C -0.1(3) . . . . ?
C005 C004 C006 C00A 34.3(3) . . . . ?
C005 C004 C006 C00I -144.32(19) . . . . ?
C005 C004 C007 C00J 1.2(3) . . . . ?
C005 C009 C00C C00J 0.0(3) . . . . ?
C005 C009 C00C C00N -177.37(17) . . . . ?
C005 C009 C00L C00S 174.87(19) . . . . ?
C005 C009 C00L C00Z -68.4(2) . . . . ?
C005 C009 C00L C010 55.2(3) . . . . ?
C006 C004 C005 C009 176.07(17) . . . . ?
C006 C004 C007 C00J -176.62(17) . . . . ?
C006 C00A C00G N003 -179.97(16) . . . . ?
C006 C00A C00G C00D 2.2(3) . . . . ?
C006 C00I C00Q C00D 0.1(3) . . . . ?
C007 C004 C005 C009 -1.7(3) . . . . ?
C007 C004 C006 C00A -148.00(18) . . . . ?
C007 C004 C006 C00I 33.4(3) . . . . ?
C008 C00B C00H C00K 0.8(2) . . . . ?
C008 C00B C00H C00R -176.31(18) . . . . ?
C008 C00B C00P C00M 0.7(3) . . . . ?
C009 C00C C00J C007 -0.5(3) . . . . ?
C009 C00C C00N C00S 1.7(2) . . . . ?
C009 C00C C00N C00W 177.3(2) . . . . ?
C009 C00L C00S C00N 5.4(2) . . . . ?
C009 C00L C00S C011 -174.4(2) . . . . ?
C00A C006 C00I C00Q -1.2(3) . . . . ?
C00B C008 C00F C00E 0.3(3) . . . . ?
C00B C008 C00O C00K 4.35(19) . . . . ?
C00B C008 C00O C00X -113.69(17) . . . . ?
C00B C008 C00O C00Y 123.76(17) . . . . ?
C00B C00H C00K C00O 2.1(2) . . . . ?
C00B C00H C00K C00T -177.17(16) . . . . ?
C00B C00H C00R C00V 177.13(18) . . . . ?
C00C C009 C00L C00S -4.3(2) . . . . ?
C00C C009 C00L C00Z 112.43(18) . . . . ?
C00C C009 C00L C010 -124.01(18) . . . . ?
C00C C00N C00S C00L -4.6(2) . . . . ?
C00C C00N C00S C011 175.19(19) . . . . ?
C00C C00N C00W C012 -173.9(2) . . . . ?
C00D C00E C00F C008 -178.22(17) . . . . ?
C00D C00E C00M C00P 178.31(17) . . . . ?
C00E C00D C00G N003 -3.6(3) . . . . ?
C00E C00D C00G C00A 174.00(16) . . . . ?
C00E C00D C00Q C00I -175.12(17) . . . . ?
C00E C00M C00P C00B -0.3(3) . . . . ?
C00F C008 C00B C00H 175.80(16) . . . . ?
C00F C008 C00B C00P -0.7(3) . . . . ?
C00F C008 C00O C00K -174.74(18) . . . . ?
C00F C008 C00O C00X 67.2(2) . . . . ?
C00F C008 C00O C00Y -55.3(3) . . . . ?
C00F C00E C00M C00P -0.1(3) . . . . ?
C00G C00D C00E C00F 36.0(3) . . . . ?
C00G C00D C00E C00M -142.36(19) . . . . ?
C00G C00D C00Q C00I 2.0(3) . . . . ?
C00H C00B C00P C00M -174.86(18) . . . . ?
C00H C00K C00O C008 -3.87(19) . . . . ?
C00H C00K C00O C00X 113.62(17) . . . . ?
C00H C00K C00O C00Y -122.76(18) . . . . ?
C00H C00K C00T C00U 0.1(3) . . . . ?
C00H C00R C00V C00U -1.3(3) . . . . ?
C00I C006 C00A N002 -179.21(18) . . . . ?
C00I C006 C00A C00G 0.0(3) . . . . ?
C00J C00C C00N C00S -175.3(2) . . . . ?
C00J C00C C00N C00W 0.3(4) . . . . ?
C00K C00H C00R C00V 0.4(3) . . . . ?
C00K C00T C00U C00V -1.1(3) . . . . ?
C00L C009 C00C C00J 179.23(17) . . . . ?
C00L C009 C00C C00N 1.9(2) . . . . ?
C00L C00S C011 C013 179.4(2) . . . . ?
C00M C00E C00F C008 0.1(3) . . . . ?
C00N C00C C00J C007 176.19(19) . . . . ?
C00N C00S C011 C013 -0.3(3) . . . . ?
C00N C00W C012 C013 -0.4(4) . . . . ?
C00O C008 C00B C00H -3.4(2) . . . . ?
C00O C008 C00B C00P -179.84(16) . . . . ?
C00O C008 C00F C00E 179.28(17) . . . . ?
C00O C00K C00T C00U -179.07(18) . . . . ?
C00P C00B C00H C00K 176.72(19) . . . . ?
C00P C00B C00H C00R -0.4(3) . . . . ?
C00Q C00D C00E C00F -147.12(18) . . . . ?
C00Q C00D C00E C00M 34.5(3) . . . . ?
C00Q C00D C00G N003 179.37(17) . . . . ?
C00Q C00D C00G C00A -3.1(3) . . . . ?
C00R C00H C00K C00O 179.56(16) . . . . ?
C00R C00H C00K C00T 0.3(3) . . . . ?
C00S C00N C00W C012 1.3(3) . . . . ?
C00S C011 C013 C012 1.2(4) . . . . ?
C00T C00K C00O C008 175.35(18) . . . . ?
C00T C00K C00O C00X -67.2(2) . . . . ?
C00T C00K C00O C00Y 56.5(3) . . . . ?
C00T C00U C00V C00R 1.7(3) . . . . ?
C00W C00N C00S C00L 179.29(18) . . . . ?
C00W C00N C00S C011 -0.9(3) . . . . ?
C00W C012 C013 C011 -0.8(4) . . . . ?
C00Z C00L C00S C00N -111.28(19) . . . . ?
C00Z C00L C00S C011 69.0(3) . . . . ?
C010 C00L C00S C00N 125.66(19) . . . . ?
C010 C00L C00S C011 -54.1(3) . . . . ?

_shelx_res_file                  
;
TITL zjq_a.res in P-1
    zjq.res
    created by SHELXL-2019/3 at 09:07:21 on 03-Oct-2025
REM Old TITL
REM SHELXT solution in P-1: R1 0.157, Rweak 0.007, Alpha 0.030
REM <I/s> 0.000 for 0 systematic absences, Orientation as input
REM Formula found by SHELXT: C36 N2 S
CELL 0.71073 8.9366 11.8199 13.6415 107.883 93.526 102.12
ZERR 2 0.0005 0.0006 0.0006 0.004 0.004 0.004
LATT 1
SFAC C H N S
UNIT 72 60 4 2

L.S. 90
PLAN  10
CONF
BOND
list 4
MORE -1
BOND $H
fmap 2
acta
OMIT -1 0 1
OMIT 0 -1 1
OMIT 0 1 0
OMIT 0 1 1
OMIT 1 0 0
REM <olex2.extras>
REM <HklSrc "%.\\zjq.hkl">
REM </olex2.extras>

WGHT    0.073800
EXTI    0.006425
FVAR       0.60987
S001  4    0.304652    0.523179    0.520080    11.00000    0.02947    0.03017 =
         0.04464    0.02135    0.01560    0.01302
N002  3    0.170450    0.594349    0.548528    11.00000    0.02444    0.02718 =
         0.03163    0.01369    0.00876    0.00754
N003  3    0.396576    0.595733    0.450747    11.00000    0.02568    0.02509 =
         0.03169    0.01170    0.00957    0.00762
C004  1   -0.036829    0.771241    0.567150    11.00000    0.02144    0.02103 =
         0.02282    0.00692    0.00550    0.00510
C005  1   -0.036971    0.746343    0.661301    11.00000    0.01800    0.02573 =
         0.02581    0.01037    0.00220    0.00619
AFIX  43
H005  2    0.045371    0.721360    0.686080    11.00000   -1.20000
AFIX   0
C006  1    0.096272    0.766725    0.507408    11.00000    0.01991    0.02552 =
         0.01904    0.00685    0.00167    0.00485
C007  1   -0.164341    0.805549    0.530362    11.00000    0.02419    0.02671 =
         0.02067    0.00965    0.00301    0.00585
AFIX  43
H007  2   -0.165960    0.820696    0.467362    11.00000   -1.20000
AFIX   0
C008  1    0.696579    0.700708    0.245667    11.00000    0.02354    0.02214 =
         0.02009    0.00781    0.00359    0.00491
C009  1   -0.160233    0.759096    0.717282    11.00000    0.02135    0.02093 =
         0.02135    0.00737    0.00308    0.00318
C00A  1    0.191084    0.681909    0.503014    11.00000    0.01966    0.02368 =
         0.01989    0.00617    0.00237    0.00190
C00B  1    0.777620    0.818992    0.253839    11.00000    0.02221    0.02669 =
         0.01979    0.01084    0.00449    0.00441
C00C  1   -0.285664    0.794664    0.679177    11.00000    0.01936    0.01976 =
         0.02880    0.00666    0.00621    0.00351
C00D  1    0.363907    0.770789    0.394157    11.00000    0.02117    0.02653 =
         0.02117    0.00762    0.00451    0.00414
C00E  1    0.505593    0.783484    0.342509    11.00000    0.02263    0.02741 =
         0.02098    0.00936    0.00399    0.00580
C00F  1    0.562132    0.682449    0.289498    11.00000    0.02479    0.02379 =
         0.02342    0.00937    0.00433    0.00357
AFIX  43
H00F  2    0.509253    0.603601    0.283941    11.00000   -1.20000
AFIX   0
C00G  1    0.321651    0.682317    0.445759    11.00000    0.01932    0.02494 =
         0.01975    0.00578    0.00235    0.00433
C00H  1    0.920744    0.810694    0.207114    11.00000    0.02346    0.02652 =
         0.01814    0.00857    0.00428    0.00504
C00I  1    0.138822    0.846615    0.453847    11.00000    0.02496    0.02731 =
         0.02626    0.01090    0.00483    0.01063
AFIX  43
H00I  2    0.079484    0.902404    0.453416    11.00000   -1.20000
AFIX   0
C00J  1   -0.288088    0.817367    0.585954    11.00000    0.01934    0.02725 =
         0.02778    0.01104    0.00124    0.00522
AFIX  43
H00J  2   -0.371841    0.840367    0.560617    11.00000   -1.20000
AFIX   0
C00K  1    0.923967    0.686858    0.169717    11.00000    0.02445    0.02581 =
         0.02056    0.00865    0.00563    0.00499
C00L  1   -0.182483    0.741039    0.821541    11.00000    0.02461    0.03017 =
         0.02555    0.01234    0.00778    0.00572
C00M  1    0.587985    0.900839    0.349205    11.00000    0.03019    0.02583 =
         0.03023    0.01034    0.00935    0.01076
AFIX  43
H00M  2    0.551058    0.968107    0.384123    11.00000   -1.20000
AFIX   0
C00N  1   -0.394364    0.806274    0.756013    11.00000    0.02417    0.02236 =
         0.03256    0.00847    0.01043    0.00417
C00O  1    0.778736    0.605187    0.186262    11.00000    0.02608    0.02309 =
         0.02494    0.00923    0.00835    0.00637
C00P  1    0.722614    0.919693    0.305448    11.00000    0.02996    0.02025 =
         0.03042    0.01031    0.00956    0.00392
AFIX  43
H00P  2    0.775377    0.998391    0.310487    11.00000   -1.20000
AFIX   0
C00Q  1    0.268404    0.848678    0.399121    11.00000    0.02636    0.02943 =
         0.02278    0.01250    0.00664    0.00715
AFIX  43
H00Q  2    0.289855    0.905864    0.364743    11.00000   -1.20000
AFIX   0
C00R  1    1.042200    0.901558    0.200677    11.00000    0.02836    0.02416 =
         0.02547    0.00764    0.00481    0.00379
AFIX  43
H00R  2    1.039478    0.983570    0.226011    11.00000   -1.20000
AFIX   0
C00S  1   -0.332256    0.781187    0.841515    11.00000    0.02872    0.02491 =
         0.03290    0.01156    0.01337    0.00686
C00T  1    1.051325    0.654123    0.125658    11.00000    0.03095    0.02767 =
         0.03011    0.00965    0.01075    0.00822
AFIX  43
H00T  2    1.054924    0.572297    0.100447    11.00000   -1.20000
AFIX   0
C00U  1    1.172777    0.745410    0.119932    11.00000    0.02526    0.03754 =
         0.03221    0.01100    0.01141    0.00756
AFIX  43
H00U  2    1.259146    0.724387    0.091623    11.00000   -1.20000
AFIX   0
C00V  1    1.167789    0.867657    0.155703    11.00000    0.02485    0.03177 =
         0.03010    0.01139    0.00794   -0.00121
AFIX  43
H00V  2    1.249385    0.927308    0.149441    11.00000   -1.20000
AFIX   0
C00W  1   -0.531961    0.843179    0.756624    11.00000    0.02649    0.03649 =
         0.04841    0.01616    0.01318    0.01048
AFIX  43
H00W  2   -0.573918    0.858206    0.699118    11.00000   -1.20000
AFIX   0
C00X  1    0.681280    0.523911    0.082785    11.00000    0.03333    0.03211 =
         0.03203    0.00328    0.00998    0.00213
AFIX 137
H00A  2    0.589118    0.475294    0.095764    11.00000   -1.50000
H00B  2    0.739665    0.471039    0.042924    11.00000   -1.50000
H00C  2    0.653878    0.574380    0.044709    11.00000   -1.50000
AFIX   0
C00Y  1    0.815035    0.525785    0.250281    11.00000    0.03636    0.03519 =
         0.04570    0.02480    0.01719    0.01322
AFIX 137
H00D  2    0.880070    0.576888    0.313741    11.00000   -1.50000
H00E  2    0.867229    0.467225    0.211077    11.00000   -1.50000
H00G  2    0.720563    0.483466    0.266159    11.00000   -1.50000
AFIX   0
C00Z  1   -0.205228    0.604908    0.810878    11.00000    0.04345    0.03930 =
         0.04722    0.02746    0.02130    0.01777
AFIX 137
H00H  2   -0.289288    0.556829    0.757154    11.00000   -1.50000
H00K  2   -0.228125    0.593626    0.875575    11.00000   -1.50000
H00L  2   -0.112466    0.579324    0.793251    11.00000   -1.50000
AFIX   0
C010  1   -0.049331    0.818773    0.906820    11.00000    0.03632    0.06081 =
         0.02582    0.01623    0.00500    0.00497
AFIX 137
H01A  2    0.042454    0.790393    0.891731    11.00000   -1.50000
H01B  2   -0.074783    0.812006    0.972471    11.00000   -1.50000
H01C  2   -0.031881    0.902831    0.909920    11.00000   -1.50000
AFIX   0
C011  1   -0.407186    0.794783    0.928893    11.00000    0.04784    0.04188 =
         0.03897    0.01969    0.02216    0.01583
AFIX  43
H011  2   -0.367192    0.777985    0.986014    11.00000   -1.20000
AFIX   0
C012  1   -0.605416    0.857166    0.844294    11.00000    0.03485    0.04462 =
         0.06469    0.02441    0.02656    0.01754
AFIX  43
H012  2   -0.697356    0.882341    0.846038    11.00000   -1.20000
AFIX   0
C013  1   -0.543350    0.834045    0.929400    11.00000    0.05331    0.04814 =
         0.05391    0.02287    0.03913    0.02078
AFIX  43
H013  2   -0.593610    0.844954    0.988108    11.00000   -1.20000
AFIX   0
HKLF 4


REM  zjq_a.res in P-1
REM wR2 = 0.1511, GooF = S = 0.996, Restrained GooF = 0.996 for all data
REM R1 = 0.0558 for 4171 Fo > 4sig(Fo) and 0.0901 for all 6209 data
REM 357 parameters refined using 0 restraints

END

WGHT      0.0731      0.0000

REM Highest difference peak  0.295,  deepest hole -0.451,  1-sigma level  0.067
Q1    1   0.5211  0.7279  0.2930  11.00000  0.05    0.30
Q2    1   0.2791  0.6006  0.5793  11.00000  0.05    0.29
Q3    1   0.1848  0.4971  0.4865  11.00000  0.05    0.28
Q4    1   0.7354  0.6468  0.2185  11.00000  0.05    0.28
Q5    1   0.4134  0.7592  0.3529  11.00000  0.05    0.28
Q6    1   0.2789  0.7169  0.4959  11.00000  0.05    0.27
Q7    1   0.8459  0.6397  0.1702  11.00000  0.05    0.26
Q8    1  -0.0274  0.7415  0.4568  11.00000  0.05    0.26
Q9    1   0.4468  0.5437  0.5599  11.00000  0.05    0.26
Q10   1   0.0109  0.7474  0.5247  11.00000  0.05    0.26
;
_shelx_res_checksum              35114
_olex2_submission_special_instructions 'No special instructions were received'
_oxdiff_exptl_absorpt_empirical_details 
;
Empirical correction (ABSPACK) includes:
- Absorption correction using spherical harmonics
- Frame scaling
;
_oxdiff_exptl_absorpt_empirical_full_max 7.708
_oxdiff_exptl_absorpt_empirical_full_min 0.507
####################################################################### 
# 
# This file contains crystal structure data downloaded from the 
# Cambridge Structural Database (CSD) hosted by the Cambridge 
# Crystallographic Data Centre (CCDC).
# 
# Full information about CCDC data access policies and citation 
# guidelines are available at http://www.ccdc.cam.ac.uk/access/V1 
# 
# Audit and citation data items may have been added by the CCDC. 
# Please retain this information to preserve the provenance of 
# this file and to allow appropriate attribution of the data. 
# 
#######################################################################

data_exp_3120
_database_code_depnum_ccdc_archive 'CCDC 2428818'
loop_
_audit_author_name
_audit_author_address
'yuanji ye'
;Fuzhou University
China
;
_audit_update_record             
;
2025-03-04 deposited with the CCDC.	2026-03-18 downloaded from the CCDC.
;
_audit_creation_date             2024-11-13
_audit_creation_method           
;
Olex2 1.5
(compiled 2023.08.24 svn.re1ec1418 for OlexSys, GUI svn.r6817)
;
_shelx_SHELXL_version_number     2018/3
_chemical_name_common            ?
_chemical_name_systematic        ?
_chemical_formula_moiety         '0.5(C24 H16 Br F2 N)'
_chemical_formula_sum            'C12 H8 Br0.50 F N0.50'
_chemical_formula_weight         218.14
_chemical_melting_point          ?
loop_
_atom_type_symbol
_atom_type_description
_atom_type_scat_dispersion_real
_atom_type_scat_dispersion_imag
_atom_type_scat_source
C C 0.0033 0.0016 'International Tables Vol C Tables 4.2.6.8 and 6.1.1.4'
H H 0.0000 0.0000 'International Tables Vol C Tables 4.2.6.8 and 6.1.1.4'
Br Br -0.2901 2.4595 'International Tables Vol C Tables 4.2.6.8 and 6.1.1.4'
F F 0.0171 0.0103 'International Tables Vol C Tables 4.2.6.8 and 6.1.1.4'
N N 0.0061 0.0033 'International Tables Vol C Tables 4.2.6.8 and 6.1.1.4'

_shelx_space_group_comment       
;
The symmetry employed for this shelxl refinement is uniquely defined
by the following loop, which should always be used as a source of
symmetry information in preference to the above space-group names.
They are only intended as comments.
;
_space_group_crystal_system      triclinic
_space_group_IT_number           2
_space_group_name_H-M_alt        'P -1'
_space_group_name_Hall           '-P 1'
loop_
_space_group_symop_operation_xyz
'x, y, z'
'-x, -y, -z'

_cell_length_a                   7.6620(5)
_cell_length_b                   9.9569(9)
_cell_length_c                   13.6989(12)
_cell_angle_alpha                107.853(8)
_cell_angle_beta                 92.544(6)
_cell_angle_gamma                100.752(6)
_cell_volume                     971.51(15)
_cell_formula_units_Z            4
_cell_measurement_reflns_used    3054
_cell_measurement_temperature    293(2)
_cell_measurement_theta_max      23.1970
_cell_measurement_theta_min      2.8430
_shelx_estimated_absorpt_T_max   ?
_shelx_estimated_absorpt_T_min   ?
_exptl_absorpt_coefficient_mu    2.143
_exptl_absorpt_correction_T_max  1.00000
_exptl_absorpt_correction_T_min  0.70603
_exptl_absorpt_correction_type   multi-scan
_exptl_absorpt_process_details   
;
CrysAlisPro 1.171.39.28b (Rigaku Oxford Diffraction, 2015)
Empirical absorption correction using spherical harmonics,
 implemented in SCALE3 ABSPACK scaling algorithm.
;
_exptl_absorpt_special_details   ?
_exptl_crystal_colour            'clear light colourless'
_exptl_crystal_colour_lustre     clear
_exptl_crystal_colour_modifier   light
_exptl_crystal_colour_primary    colourless
_exptl_crystal_density_diffrn    1.491
_exptl_crystal_density_meas      ?
_exptl_crystal_density_method    ?
_exptl_crystal_description       block
_exptl_crystal_F_000             440
_exptl_crystal_size_max          ?
_exptl_crystal_size_mid          ?
_exptl_crystal_size_min          ?
_exptl_transmission_factor_max   ?
_exptl_transmission_factor_min   ?
_diffrn_reflns_av_R_equivalents  0.0499
_diffrn_reflns_av_unetI/netI     0.0758
_diffrn_reflns_Laue_measured_fraction_full 0.999
_diffrn_reflns_Laue_measured_fraction_max 0.823
_diffrn_reflns_limit_h_max       10
_diffrn_reflns_limit_h_min       -9
_diffrn_reflns_limit_k_max       13
_diffrn_reflns_limit_k_min       -13
_diffrn_reflns_limit_l_max       18
_diffrn_reflns_limit_l_min       -18
_diffrn_reflns_number            12942
_diffrn_reflns_point_group_measured_fraction_full 0.999
_diffrn_reflns_point_group_measured_fraction_max 0.823
_diffrn_reflns_theta_full        25.242
_diffrn_reflns_theta_max         29.596
_diffrn_reflns_theta_min         2.722
_diffrn_ambient_temperature      293(2)
_diffrn_detector                 'CCD plate'
_diffrn_detector_area_resol_mean ?
_diffrn_measured_fraction_theta_full 0.999
_diffrn_measured_fraction_theta_max 0.823
_diffrn_measurement_details      
;
List of Runs (angles in degrees, time in seconds):

  # Type    Start    End  Width  t~exp~   \w     \q     \k     \f   Frames
#--------------------------------------------------------------------------
  1  \w     42.00  69.00   0.50    3.00    --    5.00  55.00 -30.00   54
  2  \w    -78.00 -51.00   0.50    3.00    --    5.00  55.00 -30.00   54
  3  \w    -81.00 -54.00   0.50    3.00    --   -9.80  55.00  30.00   54
  4  \w    -99.00 -39.00   0.50    3.00    --   -9.80  43.00-120.00  120
  5  \w      3.00  79.00   0.50    3.00    --   -9.80  43.00-120.00  152
  6  \w    -97.00 -67.00   0.50    3.00    --   -9.80  14.00 -30.00   60
  7  \w    -12.00  24.00   0.50    3.00    --   -9.80  14.00 -30.00   72
  8  \w    -26.00  77.00   0.50    3.00    --   -9.80  55.00  30.00  206
  9  \w    -34.00  80.00   0.50    3.00    --   -9.80  55.00 150.00  228
 10  \w    -91.00 -56.00   0.50    3.00    --   -9.80  55.00 150.00   70
;
_diffrn_measurement_device       'four-circle diffractometer'
_diffrn_measurement_device_type  'XtaLAB AFC11 (RCD3): quarter-chi single'
_diffrn_measurement_method       '\w scans'
_diffrn_orient_matrix_type       
'CrysAlisPro convention (1999,Acta A55,543-557)'
_diffrn_orient_matrix_UB_11      -0.0005072000
_diffrn_orient_matrix_UB_12      0.0389650000
_diffrn_orient_matrix_UB_13      0.0528398000
_diffrn_orient_matrix_UB_21      -0.0274372000
_diffrn_orient_matrix_UB_22      0.0563868000
_diffrn_orient_matrix_UB_23      -0.0140457000
_diffrn_orient_matrix_UB_31      -0.0907296000
_diffrn_orient_matrix_UB_32      -0.0341053000
_diffrn_orient_matrix_UB_33      -0.0022582000
_diffrn_radiation_monochromator  graphite
_diffrn_radiation_probe          x-ray
_diffrn_radiation_type           'Mo K\a'
_diffrn_radiation_wavelength     0.71073
_diffrn_source                   'fine-focus sealed X-ray tube'
_diffrn_source_type              'Enhance (Mo) X-ray Source'
_reflns_Friedel_coverage         0.000
_reflns_Friedel_fraction_full    .
_reflns_Friedel_fraction_max     .
_reflns_number_gt                2586
_reflns_number_total             4492
_reflns_odcompleteness_completeness 99.85
_reflns_odcompleteness_iscentric 1
_reflns_odcompleteness_theta     26.32
_reflns_special_details          
;
 Reflections were merged by SHELXL according to the crystal
 class for the calculation of statistics and refinement.
 
 _reflns_Friedel_fraction is defined as the number of unique
 Friedel pairs measured divided by the number that would be
 possible theoretically, ignoring centric projections and
 systematic absences.
;
_reflns_threshold_expression     'I > 2\s(I)'
_computing_cell_refinement       'CrysAlisPro 1.171.39.28b (Rigaku OD, 2015)'
_computing_data_collection       'CrysAlisPro 1.171.39.28b (Rigaku OD, 2015)'
_computing_data_reduction        'CrysAlisPro 1.171.39.28b (Rigaku OD, 2015)'
_computing_molecular_graphics    'Olex2 1.5 (Dolomanov et al., 2009)'
_computing_publication_material  'Olex2 1.5 (Dolomanov et al., 2009)'
_computing_structure_refinement  'SHELXL 2018/3 (Sheldrick, 2015)'
_computing_structure_solution    'SHELXT 2018/2 (Sheldrick, 2018)'
_refine_diff_density_max         0.320
_refine_diff_density_min         -0.363
_refine_diff_density_rms         0.065
_refine_ls_extinction_coef       .
_refine_ls_extinction_method     none
_refine_ls_goodness_of_fit_ref   0.950
_refine_ls_hydrogen_treatment    constr
_refine_ls_matrix_type           full
_refine_ls_number_parameters     253
_refine_ls_number_reflns         4492
_refine_ls_number_restraints     0
_refine_ls_R_factor_all          0.1306
_refine_ls_R_factor_gt           0.0609
_refine_ls_restrained_S_all      0.950
_refine_ls_shift/su_max          0.000
_refine_ls_shift/su_mean         0.000
_refine_ls_structure_factor_coef Fsqd
_refine_ls_weighting_details     
'w=1/[\s^2^(Fo^2^)+(0.1000P)^2^] where P=(Fo^2^+2Fc^2^)/3'
_refine_ls_weighting_scheme      calc
_refine_ls_wR_factor_gt          0.1396
_refine_ls_wR_factor_ref         0.1695
_refine_special_details          ?
_olex2_refinement_description    
;
1. Fixed Uiso
 At 1.2 times of:
  All C(H) groups
2.a Aromatic/amide H refined with riding coordinates:
 C009(H009), C00A(H00A), C00C(H00C), C00E(H00E), C00F(H00F), C00G(H00G),
 C00J(H00J), C00K(H00K), C00L(H00L), C00M(H00M), C00N(H00N), C00O(H00O),
 C00P(H00P), C00Q(H00Q), C00R(H00R), C00S(H00S)
;
_atom_sites_solution_hydrogens   geom
_atom_sites_solution_primary     dual
_atom_sites_solution_secondary   ?
loop_
_atom_site_label
_atom_site_type_symbol
_atom_site_fract_x
_atom_site_fract_y
_atom_site_fract_z
_atom_site_U_iso_or_equiv
_atom_site_adp_type
_atom_site_occupancy
_atom_site_site_symmetry_order
_atom_site_calc_flag
_atom_site_refinement_flags_posn
_atom_site_refinement_flags_adp
_atom_site_refinement_flags_occupancy
_atom_site_disorder_assembly
_atom_site_disorder_group
Br01 Br 1.14193(6) 1.02842(5) 0.14024(4) 0.0717(2) Uani 1 1 d . . . . .
F002 F 0.8870(3) 0.7423(3) 0.03026(18) 0.0706(7) Uani 1 1 d . . . . .
F003 F 0.6239(4) 1.0503(3) 0.3673(2) 0.0821(8) Uani 1 1 d . . . . .
N004 N -0.0884(4) 0.5765(4) 0.3172(3) 0.0569(9) Uani 1 1 d . . . . .
C005 C 0.4085(5) 0.7730(4) 0.2500(3) 0.0495(10) Uani 1 1 d . . . . .
C006 C -0.2052(5) 0.4602(4) 0.2423(3) 0.0506(10) Uani 1 1 d . . . . .
C007 C 0.5849(5) 0.8362(4) 0.2249(3) 0.0505(10) Uani 1 1 d . . . . .
C008 C -0.1518(5) 0.6394(4) 0.4132(3) 0.0515(10) Uani 1 1 d . . . . .
C009 C 0.6590(5) 0.7616(5) 0.1389(3) 0.0518(10) Uani 1 1 d . . . . .
H009 H 0.596983 0.671094 0.097224 0.062 Uiso 1 1 calc R U . . .
C00A C 0.2734(5) 0.6939(5) 0.1724(3) 0.0564(10) Uani 1 1 d . . . . .
H00A H 0.293338 0.683626 0.104219 0.068 Uiso 1 1 calc R U . . .
C00B C 0.0764(5) 0.6406(4) 0.2938(3) 0.0502(10) Uani 1 1 d . . . . .
C00C C 0.3741(5) 0.7846(4) 0.3511(3) 0.0555(10) Uani 1 1 d . . . . .
H00C H 0.462006 0.837193 0.405330 0.067 Uiso 1 1 calc R U . . .
C00D C 0.8219(5) 0.8194(5) 0.1146(3) 0.0538(10) Uani 1 1 d . . . . .
C00E C -0.3857(5) 0.4607(4) 0.2293(3) 0.0567(11) Uani 1 1 d . . . . .
H00E H -0.429486 0.538277 0.269475 0.068 Uiso 1 1 calc R U . . .
C00F C 0.1095(5) 0.6295(5) 0.1930(3) 0.0563(10) Uani 1 1 d . . . . .
H00F H 0.020626 0.578359 0.138985 0.068 Uiso 1 1 calc R U . . .
C00G C 0.2119(5) 0.7192(4) 0.3717(3) 0.0531(10) Uani 1 1 d . . . . .
H00G H 0.192766 0.728023 0.439735 0.064 Uiso 1 1 calc R U . . .
C00H C 0.6869(5) 0.9694(5) 0.2832(3) 0.0548(10) Uani 1 1 d . . . . .
C00I C 0.9187(5) 0.9519(5) 0.1752(3) 0.0532(10) Uani 1 1 d . . . . .
C00J C 0.8495(5) 1.0282(5) 0.2609(3) 0.0585(11) Uani 1 1 d . . . . .
H00J H 0.912621 1.118156 0.302855 0.070 Uiso 1 1 calc R U . . .
C00K C -0.5011(6) 0.3461(5) 0.1565(4) 0.0669(12) Uani 1 1 d . . . . .
H00K H -0.621905 0.347234 0.148234 0.080 Uiso 1 1 calc R U . . .
C00L C -0.1439(6) 0.3437(5) 0.1828(4) 0.0621(11) Uani 1 1 d . . . . .
H00L H -0.023844 0.340646 0.191981 0.075 Uiso 1 1 calc R U . . .
C00M C -0.4387(7) 0.2322(5) 0.0972(4) 0.0713(13) Uani 1 1 d . . . . .
H00M H -0.516531 0.155483 0.048646 0.086 Uiso 1 1 calc R U . . .
C00N C -0.1547(6) 0.7837(5) 0.4487(4) 0.0649(12) Uani 1 1 d . . . . .
H00N H -0.107576 0.844865 0.412545 0.078 Uiso 1 1 calc R U . . .
C00O C -0.2200(6) 0.5515(6) 0.4690(4) 0.0716(13) Uani 1 1 d . . . . .
H00O H -0.217176 0.453910 0.445845 0.086 Uiso 1 1 calc R U . . .
C00P C -0.2593(7) 0.2307(5) 0.1093(4) 0.0716(13) Uani 1 1 d . . . . .
H00P H -0.215918 0.153690 0.067953 0.086 Uiso 1 1 calc R U . . .
C00Q C -0.2985(7) 0.7452(9) 0.5935(4) 0.0939(19) Uani 1 1 d . . . . .
H00Q H -0.349315 0.780419 0.654045 0.113 Uiso 1 1 calc R U . . .
C00R C -0.2306(7) 0.8375(7) 0.5410(5) 0.0862(17) Uani 1 1 d . . . . .
H00R H -0.234692 0.934745 0.566200 0.103 Uiso 1 1 calc R U . . .
C00S C -0.2923(8) 0.6080(8) 0.5591(4) 0.0930(18) Uani 1 1 d . . . . .
H00S H -0.337638 0.547736 0.596228 0.112 Uiso 1 1 calc R U . . .

loop_
_atom_site_aniso_label
_atom_site_aniso_U_11
_atom_site_aniso_U_22
_atom_site_aniso_U_33
_atom_site_aniso_U_23
_atom_site_aniso_U_13
_atom_site_aniso_U_12
Br01 0.0491(3) 0.0832(4) 0.0729(4) 0.0208(3) 0.0177(2) -0.0057(2)
F002 0.0597(15) 0.0795(18) 0.0605(15) 0.0103(13) 0.0193(12) 0.0028(13)
F003 0.0694(16) 0.0701(16) 0.0911(19) 0.0041(14) 0.0355(15) 0.0068(13)
N004 0.0424(18) 0.056(2) 0.061(2) 0.0086(17) 0.0156(16) -0.0012(15)
C005 0.038(2) 0.053(2) 0.064(3) 0.026(2) 0.0098(19) 0.0116(18)
C006 0.047(2) 0.048(2) 0.058(2) 0.020(2) 0.0157(19) 0.0041(18)
C007 0.041(2) 0.060(3) 0.057(2) 0.026(2) 0.0058(19) 0.0107(19)
C008 0.036(2) 0.058(3) 0.058(2) 0.016(2) 0.0086(18) 0.0080(18)
C009 0.042(2) 0.058(3) 0.053(2) 0.021(2) 0.0019(18) 0.0016(18)
C00A 0.049(2) 0.068(3) 0.055(2) 0.025(2) 0.012(2) 0.007(2)
C00B 0.039(2) 0.050(2) 0.065(3) 0.023(2) 0.0107(19) 0.0084(18)
C00C 0.042(2) 0.064(3) 0.061(3) 0.023(2) 0.0066(19) 0.0068(19)
C00D 0.045(2) 0.068(3) 0.053(2) 0.026(2) 0.0096(19) 0.011(2)
C00E 0.047(2) 0.053(3) 0.073(3) 0.022(2) 0.018(2) 0.012(2)
C00F 0.042(2) 0.069(3) 0.056(3) 0.025(2) 0.0007(19) 0.0014(19)
C00G 0.042(2) 0.063(3) 0.057(2) 0.024(2) 0.0101(19) 0.0088(19)
C00H 0.047(2) 0.061(3) 0.059(3) 0.021(2) 0.017(2) 0.012(2)
C00I 0.038(2) 0.064(3) 0.057(2) 0.024(2) 0.0071(18) 0.0000(19)
C00J 0.050(2) 0.055(3) 0.067(3) 0.018(2) 0.009(2) 0.004(2)
C00K 0.047(2) 0.070(3) 0.083(3) 0.030(3) 0.002(2) -0.001(2)
C00L 0.057(3) 0.058(3) 0.070(3) 0.016(2) 0.017(2) 0.014(2)
C00M 0.077(3) 0.063(3) 0.062(3) 0.016(2) 0.003(2) -0.010(3)
C00N 0.048(2) 0.062(3) 0.079(3) 0.015(2) 0.001(2) 0.014(2)
C00O 0.070(3) 0.077(3) 0.070(3) 0.025(3) 0.021(3) 0.014(3)
C00P 0.086(4) 0.057(3) 0.067(3) 0.012(2) 0.022(3) 0.013(3)
C00Q 0.061(3) 0.139(6) 0.062(3) 0.007(4) 0.012(3) 0.016(4)
C00R 0.060(3) 0.086(4) 0.087(4) -0.014(3) -0.015(3) 0.029(3)
C00S 0.080(4) 0.128(5) 0.060(3) 0.022(3) 0.019(3) 0.006(4)

_geom_special_details            
;
 All esds (except the esd in the dihedral angle between two l.s. planes)
 are estimated using the full covariance matrix.  The cell esds are taken
 into account individually in the estimation of esds in distances, angles
 and torsion angles; correlations between esds in cell parameters are only
 used when they are defined by crystal symmetry.  An approximate (isotropic)
 treatment of cell esds is used for estimating esds involving l.s. planes.
;
loop_
_geom_bond_atom_site_label_1
_geom_bond_atom_site_label_2
_geom_bond_distance
_geom_bond_site_symmetry_2
_geom_bond_publ_flag
Br01 C00I 1.883(4) . ?
F002 C00D 1.350(5) . ?
F003 C00H 1.354(5) . ?
N004 C006 1.413(5) . ?
N004 C008 1.422(5) . ?
N004 C00B 1.402(5) . ?
C005 C007 1.482(5) . ?
C005 C00A 1.381(6) . ?
C005 C00C 1.396(6) . ?
C006 C00E 1.388(6) . ?
C006 C00L 1.375(6) . ?
C007 C009 1.393(6) . ?
C007 C00H 1.384(6) . ?
C008 C00N 1.373(6) . ?
C008 C00O 1.378(6) . ?
C009 H009 0.9300 . ?
C009 C00D 1.373(5) . ?
C00A H00A 0.9300 . ?
C00A C00F 1.382(6) . ?
C00B C00F 1.390(6) . ?
C00B C00G 1.384(6) . ?
C00C H00C 0.9300 . ?
C00C C00G 1.374(5) . ?
C00D C00I 1.374(6) . ?
C00E H00E 0.9300 . ?
C00E C00K 1.388(6) . ?
C00F H00F 0.9300 . ?
C00G H00G 0.9300 . ?
C00H C00J 1.364(6) . ?
C00I C00J 1.376(6) . ?
C00J H00J 0.9300 . ?
C00K H00K 0.9300 . ?
C00K C00M 1.359(7) . ?
C00L H00L 0.9300 . ?
C00L C00P 1.384(6) . ?
C00M H00M 0.9300 . ?
C00M C00P 1.380(7) . ?
C00N H00N 0.9300 . ?
C00N C00R 1.410(7) . ?
C00O H00O 0.9300 . ?
C00O C00S 1.377(7) . ?
C00P H00P 0.9300 . ?
C00Q H00Q 0.9300 . ?
C00Q C00R 1.376(9) . ?
C00Q C00S 1.312(8) . ?
C00R H00R 0.9300 . ?
C00S H00S 0.9300 . ?

loop_
_geom_angle_atom_site_label_1
_geom_angle_atom_site_label_2
_geom_angle_atom_site_label_3
_geom_angle
_geom_angle_site_symmetry_1
_geom_angle_site_symmetry_3
_geom_angle_publ_flag
C006 N004 C008 118.1(3) . . ?
C00B N004 C006 121.3(3) . . ?
C00B N004 C008 120.1(3) . . ?
C00A C005 C007 120.5(4) . . ?
C00A C005 C00C 117.3(4) . . ?
C00C C005 C007 122.1(4) . . ?
C00E C006 N004 120.2(4) . . ?
C00L C006 N004 121.0(4) . . ?
C00L C006 C00E 118.8(4) . . ?
C009 C007 C005 120.7(4) . . ?
C00H C007 C005 123.7(4) . . ?
C00H C007 C009 115.6(4) . . ?
C00N C008 N004 121.6(4) . . ?
C00N C008 C00O 119.5(4) . . ?
C00O C008 N004 118.8(4) . . ?
C007 C009 H009 119.4 . . ?
C00D C009 C007 121.2(4) . . ?
C00D C009 H009 119.4 . . ?
C005 C00A H00A 119.0 . . ?
C005 C00A C00F 121.9(4) . . ?
C00F C00A H00A 119.0 . . ?
C00F C00B N004 121.8(4) . . ?
C00G C00B N004 120.5(4) . . ?
C00G C00B C00F 117.7(3) . . ?
C005 C00C H00C 119.6 . . ?
C00G C00C C005 120.9(4) . . ?
C00G C00C H00C 119.6 . . ?
F002 C00D C009 118.6(4) . . ?
F002 C00D C00I 120.3(3) . . ?
C009 C00D C00I 121.1(4) . . ?
C006 C00E H00E 119.8 . . ?
C006 C00E C00K 120.3(4) . . ?
C00K C00E H00E 119.8 . . ?
C00A C00F C00B 120.5(4) . . ?
C00A C00F H00F 119.7 . . ?
C00B C00F H00F 119.7 . . ?
C00B C00G H00G 119.1 . . ?
C00C C00G C00B 121.8(4) . . ?
C00C C00G H00G 119.1 . . ?
F003 C00H C007 119.6(3) . . ?
F003 C00H C00J 116.3(4) . . ?
C00J C00H C007 124.1(4) . . ?
C00D C00I Br01 120.2(3) . . ?
C00D C00I C00J 119.1(4) . . ?
C00J C00I Br01 120.6(3) . . ?
C00H C00J C00I 118.8(4) . . ?
C00H C00J H00J 120.6 . . ?
C00I C00J H00J 120.6 . . ?
C00E C00K H00K 119.8 . . ?
C00M C00K C00E 120.4(4) . . ?
C00M C00K H00K 119.8 . . ?
C006 C00L H00L 119.7 . . ?
C006 C00L C00P 120.6(4) . . ?
C00P C00L H00L 119.7 . . ?
C00K C00M H00M 120.1 . . ?
C00K C00M C00P 119.8(4) . . ?
C00P C00M H00M 120.1 . . ?
C008 C00N H00N 120.6 . . ?
C008 C00N C00R 118.8(5) . . ?
C00R C00N H00N 120.6 . . ?
C008 C00O H00O 120.0 . . ?
C00S C00O C008 120.1(5) . . ?
C00S C00O H00O 120.0 . . ?
C00L C00P H00P 119.9 . . ?
C00M C00P C00L 120.1(4) . . ?
C00M C00P H00P 119.9 . . ?
C00R C00Q H00Q 119.6 . . ?
C00S C00Q H00Q 119.6 . . ?
C00S C00Q C00R 120.8(5) . . ?
C00N C00R H00R 120.2 . . ?
C00Q C00R C00N 119.6(5) . . ?
C00Q C00R H00R 120.2 . . ?
C00O C00S H00S 119.4 . . ?
C00Q C00S C00O 121.3(6) . . ?
C00Q C00S H00S 119.4 . . ?

loop_
_geom_torsion_atom_site_label_1
_geom_torsion_atom_site_label_2
_geom_torsion_atom_site_label_3
_geom_torsion_atom_site_label_4
_geom_torsion
_geom_torsion_site_symmetry_1
_geom_torsion_site_symmetry_2
_geom_torsion_site_symmetry_3
_geom_torsion_site_symmetry_4
_geom_torsion_publ_flag
Br01 C00I C00J C00H 179.6(3) . . . . ?
F002 C00D C00I Br01 0.7(5) . . . . ?
F002 C00D C00I C00J -179.8(4) . . . . ?
F003 C00H C00J C00I -178.8(4) . . . . ?
N004 C006 C00E C00K -179.4(4) . . . . ?
N004 C006 C00L C00P -179.7(4) . . . . ?
N004 C008 C00N C00R 175.7(4) . . . . ?
N004 C008 C00O C00S -176.1(4) . . . . ?
N004 C00B C00F C00A -179.9(4) . . . . ?
N004 C00B C00G C00C -179.3(4) . . . . ?
C005 C007 C009 C00D 179.7(4) . . . . ?
C005 C007 C00H F003 -1.3(6) . . . . ?
C005 C007 C00H C00J 179.8(4) . . . . ?
C005 C00A C00F C00B -1.1(7) . . . . ?
C005 C00C C00G C00B -0.5(6) . . . . ?
C006 N004 C008 C00N -122.6(4) . . . . ?
C006 N004 C008 C00O 54.2(5) . . . . ?
C006 N004 C00B C00F 21.6(6) . . . . ?
C006 N004 C00B C00G -159.0(4) . . . . ?
C006 C00E C00K C00M 0.0(7) . . . . ?
C006 C00L C00P C00M -1.9(7) . . . . ?
C007 C005 C00A C00F 177.8(4) . . . . ?
C007 C005 C00C C00G -177.0(4) . . . . ?
C007 C009 C00D F002 -179.9(3) . . . . ?
C007 C009 C00D C00I 0.9(6) . . . . ?
C007 C00H C00J C00I 0.1(7) . . . . ?
C008 N004 C006 C00E 38.5(5) . . . . ?
C008 N004 C006 C00L -140.1(4) . . . . ?
C008 N004 C00B C00F -150.1(4) . . . . ?
C008 N004 C00B C00G 29.2(6) . . . . ?
C008 C00N C00R C00Q 0.4(7) . . . . ?
C008 C00O C00S C00Q 0.2(8) . . . . ?
C009 C007 C00H F003 179.0(3) . . . . ?
C009 C007 C00H C00J 0.1(6) . . . . ?
C009 C00D C00I Br01 179.9(3) . . . . ?
C009 C00D C00I C00J -0.7(6) . . . . ?
C00A C005 C007 C009 -37.3(6) . . . . ?
C00A C005 C007 C00H 143.0(4) . . . . ?
C00A C005 C00C C00G 0.1(6) . . . . ?
C00B N004 C006 C00E -133.4(4) . . . . ?
C00B N004 C006 C00L 48.0(5) . . . . ?
C00B N004 C008 C00N 49.4(5) . . . . ?
C00B N004 C008 C00O -133.8(4) . . . . ?
C00C C005 C007 C009 139.7(4) . . . . ?
C00C C005 C007 C00H -40.0(6) . . . . ?
C00C C005 C00A C00F 0.7(6) . . . . ?
C00D C00I C00J C00H 0.1(6) . . . . ?
C00E C006 C00L C00P 1.7(6) . . . . ?
C00E C00K C00M C00P -0.2(7) . . . . ?
C00F C00B C00G C00C 0.1(6) . . . . ?
C00G C00B C00F C00A 0.7(6) . . . . ?
C00H C007 C009 C00D -0.6(6) . . . . ?
C00K C00M C00P C00L 1.1(7) . . . . ?
C00L C006 C00E C00K -0.7(6) . . . . ?
C00N C008 C00O C00S 0.8(7) . . . . ?
C00O C008 C00N C00R -1.0(6) . . . . ?
C00R C00Q C00S C00O -0.8(9) . . . . ?
C00S C00Q C00R C00N 0.5(8) . . . . ?

_shelx_res_file                  
;
TITL exp_3120_a.res in P-1
    exp_3120.res
    created by SHELXL-2018/3 at 16:47:49 on 13-Nov-2024
REM Old TITL exp_3120 in P-1
REM SHELXT solution in P-1: R1 0.227, Rweak 0.075, Alpha 0.069
REM <I/s> 0.000 for 0 systematic absences, Orientation as input
REM Formula found by SHELXT: C24 N O2 Br
CELL 0.71073 7.662 9.9569 13.6989 107.853 92.544 100.752
ZERR 4 0.0005 0.0009 0.0012 0.008 0.006 0.006
LATT 1
SFAC C H Br F N
UNIT 48 32 2 4 2

L.S. 20
PLAN  1
CONF
BOND
list 4
fmap 2 53
acta
MORE -1
BOND $H
OMIT 0 -1 1
OMIT 0 1 0
REM <olex2.extras>
REM <HklSrc "%.\\exp_3120.hkl">
REM </olex2.extras>

WGHT    0.100000
FVAR       0.64870
BR01  3    1.141929    1.028416    0.140241    11.00000    0.04914    0.08324 =
         0.07289    0.02077    0.01774   -0.00566
F002  4    0.886975    0.742343    0.030262    11.00000    0.05972    0.07954 =
         0.06049    0.01029    0.01927    0.00280
F003  4    0.623942    1.050256    0.367286    11.00000    0.06938    0.07007 =
         0.09111    0.00405    0.03552    0.00685
N004  5   -0.088369    0.576468    0.317194    11.00000    0.04236    0.05623 =
         0.06132    0.00859    0.01556   -0.00115
C005  1    0.408539    0.773049    0.250004    11.00000    0.03779    0.05350 =
         0.06370    0.02650    0.00976    0.01159
C006  1   -0.205160    0.460232    0.242305    11.00000    0.04707    0.04782 =
         0.05802    0.02047    0.01572    0.00411
C007  1    0.584949    0.836238    0.224919    11.00000    0.04069    0.05955 =
         0.05657    0.02628    0.00578    0.01074
C008  1   -0.151828    0.639425    0.413177    11.00000    0.03624    0.05823 =
         0.05786    0.01632    0.00856    0.00797
C009  1    0.658988    0.761625    0.138916    11.00000    0.04241    0.05794 =
         0.05343    0.02137    0.00189    0.00157
AFIX  43
H009  2    0.596983    0.671094    0.097224    11.00000   -1.20000
AFIX   0
C00A  1    0.273426    0.693898    0.172355    11.00000    0.04873    0.06776 =
         0.05479    0.02528    0.01217    0.00651
AFIX  43
H00A  2    0.293338    0.683626    0.104219    11.00000   -1.20000
AFIX   0
C00B  1    0.076379    0.640637    0.293830    11.00000    0.03943    0.04952 =
         0.06463    0.02252    0.01074    0.00845
C00C  1    0.374064    0.784578    0.351146    11.00000    0.04201    0.06377 =
         0.06106    0.02291    0.00656    0.00680
AFIX  43
H00C  2    0.462006    0.837193    0.405330    11.00000   -1.20000
AFIX   0
C00D  1    0.821910    0.819412    0.114628    11.00000    0.04539    0.06830 =
         0.05253    0.02625    0.00959    0.01100
C00E  1   -0.385653    0.460729    0.229252    11.00000    0.04745    0.05280 =
         0.07283    0.02217    0.01800    0.01196
AFIX  43
H00E  2   -0.429486    0.538277    0.269475    11.00000   -1.20000
AFIX   0
C00F  1    0.109471    0.629511    0.192983    11.00000    0.04183    0.06914 =
         0.05645    0.02481    0.00067    0.00142
AFIX  43
H00F  2    0.020626    0.578359    0.138985    11.00000   -1.20000
AFIX   0
C00G  1    0.211934    0.719222    0.371694    11.00000    0.04191    0.06331 =
         0.05670    0.02363    0.01010    0.00880
AFIX  43
H00G  2    0.192766    0.728023    0.439735    11.00000   -1.20000
AFIX   0
C00H  1    0.686884    0.969409    0.283233    11.00000    0.04666    0.06075 =
         0.05940    0.02100    0.01724    0.01169
C00I  1    0.918659    0.951939    0.175161    11.00000    0.03781    0.06403 =
         0.05670    0.02369    0.00707    0.00000
C00J  1    0.849533    1.028163    0.260892    11.00000    0.04979    0.05501 =
         0.06708    0.01820    0.00938    0.00365
AFIX  43
H00J  2    0.912621    1.118156    0.302855    11.00000   -1.20000
AFIX   0
C00K  1   -0.501112    0.346091    0.156476    11.00000    0.04653    0.06976 =
         0.08261    0.03034    0.00170   -0.00061
AFIX  43
H00K  2   -0.621905    0.347234    0.148234    11.00000   -1.20000
AFIX   0
C00L  1   -0.143874    0.343663    0.182788    11.00000    0.05680    0.05786 =
         0.07026    0.01584    0.01716    0.01424
AFIX  43
H00L  2   -0.023844    0.340646    0.191981    11.00000   -1.20000
AFIX   0
C00M  1   -0.438665    0.232189    0.097196    11.00000    0.07651    0.06266 =
         0.06164    0.01649    0.00303   -0.00999
AFIX  43
H00M  2   -0.516531    0.155483    0.048646    11.00000   -1.20000
AFIX   0
C00N  1   -0.154743    0.783730    0.448689    11.00000    0.04799    0.06249 =
         0.07934    0.01512    0.00145    0.01372
AFIX  43
H00N  2   -0.107576    0.844865    0.412545    11.00000   -1.20000
AFIX   0
C00O  1   -0.220002    0.551508    0.469015    11.00000    0.06984    0.07702 =
         0.06953    0.02493    0.02106    0.01410
AFIX  43
H00O  2   -0.217176    0.453910    0.445845    11.00000   -1.20000
AFIX   0
C00P  1   -0.259313    0.230718    0.109279    11.00000    0.08583    0.05688 =
         0.06714    0.01199    0.02238    0.01340
AFIX  43
H00P  2   -0.215918    0.153690    0.067953    11.00000   -1.20000
AFIX   0
C00Q  1   -0.298458    0.745175    0.593462    11.00000    0.06110    0.13914 =
         0.06222    0.00699    0.01158    0.01572
AFIX  43
H00Q  2   -0.349315    0.780419    0.654045    11.00000   -1.20000
AFIX   0
C00R  1   -0.230589    0.837510    0.540986    11.00000    0.05980    0.08607 =
         0.08704   -0.01395   -0.01459    0.02906
AFIX  43
H00R  2   -0.234692    0.934745    0.566200    11.00000   -1.20000
AFIX   0
C00S  1   -0.292303    0.607996    0.559073    11.00000    0.08007    0.12842 =
         0.05953    0.02207    0.01896    0.00609
AFIX  43
H00S  2   -0.337638    0.547736    0.596228    11.00000   -1.20000
AFIX   0
HKLF 4


REM  exp_3120_a.res in P-1
REM wR2 = 0.1695, GooF = S = 0.950, Restrained GooF = 0.950 for all data
REM R1 = 0.0609 for 2586 Fo > 4sig(Fo) and 0.1306 for all 4492 data
REM 253 parameters refined using 0 restraints

END

WGHT      0.0505      0.2529

REM Highest difference peak  0.320,  deepest hole -0.363,  1-sigma level  0.065
Q1    1   1.0981  0.9561  0.1597  11.00000  0.05    0.32
;
_shelx_res_checksum              12501
_olex2_submission_special_instructions 'No special instructions were received'
_oxdiff_exptl_absorpt_empirical_details 
;
Empirical correction (ABSPACK) includes:
- Absorption correction using spherical harmonics
- Frame scaling
;
_oxdiff_exptl_absorpt_empirical_full_max 1.508
_oxdiff_exptl_absorpt_empirical_full_min 0.879
####################################################################### 
# 
# This file contains crystal structure data downloaded from the 
# Cambridge Structural Database (CSD) hosted by the Cambridge 
# Crystallographic Data Centre (CCDC).
# 
# Full information about CCDC data access policies and citation 
# guidelines are available at http://www.ccdc.cam.ac.uk/access/V1 
# 
# Audit and citation data items may have been added by the CCDC. 
# Please retain this information to preserve the provenance of 
# this file and to allow appropriate attribution of the data. 
# 
#######################################################################

data_mo_t_0m_sq
_database_code_depnum_ccdc_archive 'CCDC 2435305'
loop_
_audit_author_name
_audit_author_address
'yuanji ye'
;Fuzhou University
China
;
_audit_update_record             
;
2025-03-29 deposited with the CCDC.	2026-03-18 downloaded from the CCDC.
;
_audit_creation_date             2024-12-26
_audit_creation_method           
;
Olex2 1.2
(compiled 2018.05.29 svn.r3508 for OlexSys, GUI svn.r5506)
;
_shelx_SHELXL_version_number     2018/3
_chemical_name_common            ?
_chemical_name_systematic        ?
_chemical_formula_moiety         '0.14(C26 H16 Br4)'
_chemical_formula_sum            'C3.71 H2.29 Br0.57 Cl0.02 O0.02'
_chemical_formula_weight         93.49
_chemical_melting_point          ?
loop_
_atom_type_symbol
_atom_type_description
_atom_type_scat_dispersion_real
_atom_type_scat_dispersion_imag
_atom_type_scat_source
C C 0.0033 0.0016 'International Tables Vol C Tables 4.2.6.8 and 6.1.1.4'
H H 0.0000 0.0000 'International Tables Vol C Tables 4.2.6.8 and 6.1.1.4'
Br Br -0.2901 2.4595 'International Tables Vol C Tables 4.2.6.8 and 6.1.1.4'
Cl Cl 0.1484 0.1585 'International Tables Vol C Tables 4.2.6.8 and 6.1.1.4'
O O 0.0106 0.0060 'International Tables Vol C Tables 4.2.6.8 and 6.1.1.4'

_shelx_space_group_comment       
;
The symmetry employed for this shelxl refinement is uniquely defined
by the following loop, which should always be used as a source of
symmetry information in preference to the above space-group names.
They are only intended as comments.
;
_space_group_crystal_system      monoclinic
_space_group_IT_number           14
_space_group_name_H-M_alt        'P 1 21/n 1'
_space_group_name_Hall           '-P 2yn'
loop_
_space_group_symop_operation_xyz
'x, y, z'
'-x+1/2, y+1/2, -z+1/2'
'-x, -y, -z'
'x-1/2, -y-1/2, z-1/2'

_cell_length_a                   20.506(3)
_cell_length_b                   9.8900(13)
_cell_length_c                   24.230(4)
_cell_angle_alpha                90
_cell_angle_beta                 91.100(4)
_cell_angle_gamma                90
_cell_volume                     4912.9(12)
_cell_formula_units_Z            56
_cell_measurement_reflns_used    9961
_cell_measurement_temperature    296(2)
_cell_measurement_theta_max      23.68
_cell_measurement_theta_min      2.22
_shelx_estimated_absorpt_T_max   ?
_shelx_estimated_absorpt_T_min   ?
_exptl_absorpt_coefficient_mu    6.578
_exptl_absorpt_correction_T_max  0.7452
_exptl_absorpt_correction_T_min  0.4731
_exptl_absorpt_correction_type   none
_exptl_absorpt_process_details   
;
SADABS-2016/2 (Bruker,2016/2) was used for absorption correction.
wR2(int) was 0.0972 before and 0.0726 after correction.
The Ratio of minimum to maximum transmission is 0.6349.
The \l/2 correction factor is Not present.
;
_exptl_absorpt_special_details   ?
_exptl_crystal_colour            'clear light colourless'
_exptl_crystal_colour_lustre     clear
_exptl_crystal_colour_modifier   light
_exptl_crystal_colour_primary    colourless
_exptl_crystal_density_diffrn    1.770
_exptl_crystal_density_meas      ?
_exptl_crystal_density_method    ?
_exptl_crystal_description       block
_exptl_crystal_F_000             2521
_exptl_crystal_size_max          ?
_exptl_crystal_size_mid          ?
_exptl_crystal_size_min          ?
_exptl_transmission_factor_max   ?
_exptl_transmission_factor_min   ?
_diffrn_reflns_av_R_equivalents  0.1033
_diffrn_reflns_av_unetI/netI     0.0512
_diffrn_reflns_Laue_measured_fraction_full 0.995
_diffrn_reflns_Laue_measured_fraction_max 0.995
_diffrn_reflns_limit_h_max       24
_diffrn_reflns_limit_h_min       -24
_diffrn_reflns_limit_k_max       11
_diffrn_reflns_limit_k_min       -11
_diffrn_reflns_limit_l_max       28
_diffrn_reflns_limit_l_min       -28
_diffrn_reflns_number            89526
_diffrn_reflns_point_group_measured_fraction_full 0.995
_diffrn_reflns_point_group_measured_fraction_max 0.995
_diffrn_reflns_theta_full        25.098
_diffrn_reflns_theta_max         25.098
_diffrn_reflns_theta_min         1.987
_diffrn_ambient_temperature      296.15
_diffrn_detector_area_resol_mean ?
_diffrn_measured_fraction_theta_full 0.995
_diffrn_measured_fraction_theta_max 0.995
_diffrn_measurement_device_type  'Bruker APEX-II CCD'
_diffrn_measurement_method       '\f and \w scans'
_diffrn_radiation_type           MoK\a
_diffrn_radiation_wavelength     0.71073
_diffrn_source                   ?
_diffrn_standards_number         0
_reflns_Friedel_coverage         0.000
_reflns_Friedel_fraction_full    .
_reflns_Friedel_fraction_max     .
_reflns_number_gt                4611
_reflns_number_total             8698
_reflns_special_details          
;
 Reflections were merged by SHELXL according to the crystal
 class for the calculation of statistics and refinement.
 
 Structure factors included contributions from the .fab file.
 
 _reflns_Friedel_fraction is defined as the number of unique
 Friedel pairs measured divided by the number that would be
 possible theoretically, ignoring centric projections and
 systematic absences.
;
_reflns_threshold_expression     'I > 2\s(I)'
_computing_cell_refinement       'SAINT V8.38A (?, 2016)'
_computing_data_collection       ?
_computing_data_reduction        'SAINT V8.38A (?, 2016)'
_computing_molecular_graphics    'Olex2 (Dolomanov et al., 2009)'
_computing_publication_material  'Olex2 (Dolomanov et al., 2009)'
_computing_structure_refinement  'ShelXL (Sheldrick, 2015)'
_computing_structure_solution    ?
_refine_diff_density_max         0.951
_refine_diff_density_min         -0.953
_refine_diff_density_rms         0.099
_refine_ls_extinction_coef       .
_refine_ls_extinction_method     none
_refine_ls_goodness_of_fit_ref   1.065
_refine_ls_hydrogen_treatment    constr
_refine_ls_matrix_type           full
_refine_ls_number_parameters     541
_refine_ls_number_reflns         8698
_refine_ls_number_restraints     0
_refine_ls_R_factor_all          0.1297
_refine_ls_R_factor_gt           0.0523
_refine_ls_restrained_S_all      1.065
_refine_ls_shift/su_max          0.001
_refine_ls_shift/su_mean         0.000
_refine_ls_structure_factor_coef Fsqd
_refine_ls_weighting_details     
'w=1/[\s^2^(Fo^2^)+(0.0800P)^2^+15.4673P] where P=(Fo^2^+2Fc^2^)/3'
_refine_ls_weighting_scheme      calc
_refine_ls_wR_factor_gt          0.1317
_refine_ls_wR_factor_ref         0.1931
_refine_special_details          ?
_olex2_refinement_description    
;
1. Fixed Uiso
 At 1.2 times of:
  All C(H) groups
2.a Aromatic/amide H refined with riding coordinates:
 C00F(H00F), C00L(H00L), C00O(H00O), C00P(H00P), C00Q(H00Q), C00U(H00U),
 C00V(H00V), C00W(H00W), C00X(H00X), C00Y(H00Y), C00Z(H00Z), C010(H010),
 C011(H011), C012(H012), C013(H013), C014(H014), C015(H015), C017(H017),
 C018(H018), C019(H019), C01B(H01B), C01C(H01C), C01E(H01E), C01F(H01F),
 C01G(H01G), C01H(H01H), C01I(H01I), C01J(H01J), C01L(H01L), C01M(H01M),
 C01N(H01N), C01O(H01O)
;
_atom_sites_solution_hydrogens   geom
_atom_sites_solution_primary     ?
_atom_sites_solution_secondary   ?
loop_
_atom_site_label
_atom_site_type_symbol
_atom_site_fract_x
_atom_site_fract_y
_atom_site_fract_z
_atom_site_U_iso_or_equiv
_atom_site_adp_type
_atom_site_occupancy
_atom_site_site_symmetry_order
_atom_site_calc_flag
_atom_site_refinement_flags_posn
_atom_site_refinement_flags_adp
_atom_site_refinement_flags_occupancy
_atom_site_disorder_assembly
_atom_site_disorder_group
Br01 Br 0.86558(5) 0.23451(11) 0.58591(4) 0.0814(3) Uani 1 1 d . . . . .
Br02 Br 0.56653(5) 1.02258(12) 0.72485(5) 0.0865(3) Uani 1 1 d . . . . .
Br03 Br 0.55875(6) 0.68557(11) 0.51950(4) 0.0863(3) Uani 1 1 d . . . . .
Br04 Br 0.44879(6) 0.89665(13) 0.42736(4) 0.0933(4) Uani 1 1 d . . . . .
Br05 Br 0.12863(5) 0.79880(14) 0.88208(4) 0.0987(4) Uani 1 1 d . . . . .
Br06 Br 0.01393(6) 0.45020(14) 0.58716(6) 0.1120(5) Uani 1 1 d . . . . .
Br07 Br 0.37981(6) 0.56675(15) 0.90137(6) 0.1132(5) Uani 1 1 d . . . . .
Br08 Br 0.72166(8) 0.17884(15) 1.00113(5) 0.1239(5) Uani 1 1 d . . . . .
C009 C 0.7083(3) 0.3087(8) 0.7195(3) 0.0520(19) Uani 1 1 d . . . . .
C00A C 0.3157(4) 0.7769(8) 0.5734(3) 0.053(2) Uani 1 1 d . . . . .
C00B C 0.3628(3) 0.8340(8) 0.6861(3) 0.0503(19) Uani 1 1 d . . . . .
C00C C 0.2965(4) 0.7763(8) 0.6741(4) 0.056(2) Uani 1 1 d . . . . .
C00D C 0.2537(4) 0.7720(8) 0.7229(3) 0.056(2) Uani 1 1 d . . . . .
C00E C 0.6722(4) 0.3028(8) 0.8192(3) 0.056(2) Uani 1 1 d . . . . .
C00F C 0.6907(4) 0.2570(8) 0.6677(3) 0.059(2) Uani 1 1 d . . . . .
H00F H 0.647168 0.238031 0.659581 0.071 Uiso 1 1 calc R . . . .
C00G C 0.5950(4) 0.4793(8) 0.6911(3) 0.0514(19) Uani 1 1 d . . . . .
C00H C 0.2770(4) 0.7384(8) 0.6224(3) 0.055(2) Uani 1 1 d . . . . .
C00I C 0.8017(4) 0.2599(8) 0.6406(3) 0.055(2) Uani 1 1 d . . . . .
C00J C 0.5504(4) 0.4504(8) 0.7848(3) 0.056(2) Uani 1 1 d . . . . .
C00K C 0.6046(4) 0.4192(7) 0.7469(3) 0.054(2) Uani 1 1 d . . . . .
C00L C 0.8202(4) 0.3047(8) 0.6922(4) 0.061(2) Uani 1 1 d . . . . .
H00L H 0.864028 0.319224 0.700793 0.073 Uiso 1 1 calc R . . . .
C00M C 0.5743(4) 0.6018(8) 0.5885(3) 0.059(2) Uani 1 1 d . . . . .
C00N C 0.2155(4) 0.6632(8) 0.6111(3) 0.056(2) Uani 1 1 d . . . . .
C00O C 0.2380(4) 0.7241(9) 0.8200(4) 0.063(2) Uani 1 1 d . . . . .
H00O H 0.253200 0.686627 0.853018 0.076 Uiso 1 1 calc R . . . .
C00P C 0.7737(4) 0.3279(8) 0.7312(4) 0.061(2) Uani 1 1 d . . . . .
H00P H 0.786575 0.357317 0.766153 0.074 Uiso 1 1 calc R . . . .
C00Q C 0.5395(4) 0.4521(8) 0.6589(3) 0.056(2) Uani 1 1 d . . . . .
H00Q H 0.508659 0.391718 0.671945 0.067 Uiso 1 1 calc R . . . .
C00R C 0.6577(4) 0.3462(8) 0.7607(3) 0.0519(19) Uani 1 1 d . . . . .
C00S C 0.1778(4) 0.7867(9) 0.8169(4) 0.062(2) Uani 1 1 d . . . . .
C00T C 0.3929(4) 0.8492(10) 0.4857(3) 0.063(2) Uani 1 1 d . . . . .
C00U C 0.5293(4) 0.5124(8) 0.6080(4) 0.060(2) Uani 1 1 d . . . . .
H00U H 0.491981 0.492330 0.587177 0.072 Uiso 1 1 calc R . . . .
C00V C 0.4185(4) 0.7724(9) 0.6671(3) 0.061(2) Uani 1 1 d . . . . .
H00V H 0.415276 0.692574 0.646957 0.074 Uiso 1 1 calc R . . . .
C00W C 0.2754(4) 0.7182(9) 0.7728(4) 0.061(2) Uani 1 1 d . . . . .
H00W H 0.316187 0.677061 0.774767 0.073 Uiso 1 1 calc R . . . .
C00X C 0.3363(4) 0.6812(9) 0.5361(3) 0.061(2) Uani 1 1 d . . . . .
H00X H 0.323545 0.591670 0.540393 0.073 Uiso 1 1 calc R . . . .
C00Y C 0.1552(4) 0.8405(9) 0.7686(4) 0.065(2) Uani 1 1 d . . . . .
H00Y H 0.114578 0.882424 0.766950 0.078 Uiso 1 1 calc R . . . .
C00Z C 0.3693(4) 0.9505(9) 0.7178(4) 0.064(2) Uani 1 1 d . . . . .
H00Z H 0.332120 0.991215 0.731621 0.077 Uiso 1 1 calc R . . . .
C010 C 0.4795(4) 0.8292(9) 0.6781(4) 0.065(2) Uani 1 1 d . . . . .
H010 H 0.517042 0.789051 0.664737 0.078 Uiso 1 1 calc R . . . .
C011 C 0.6291(4) 0.6336(9) 0.6195(4) 0.066(2) Uani 1 1 d . . . . .
H011 H 0.659114 0.695757 0.606436 0.079 Uiso 1 1 calc R . . . .
C012 C 0.1736(4) 0.6980(9) 0.5688(3) 0.064(2) Uani 1 1 d . . . . .
H012 H 0.185487 0.767073 0.544943 0.077 Uiso 1 1 calc R . . . .
C013 C 0.1927(4) 0.8329(8) 0.7217(4) 0.062(2) Uani 1 1 d . . . . .
H013 H 0.176757 0.869399 0.688749 0.074 Uiso 1 1 calc R . . . .
C014 C 0.3754(4) 0.7153(9) 0.4925(4) 0.068(2) Uani 1 1 d . . . . .
H014 H 0.389779 0.649444 0.468202 0.082 Uiso 1 1 calc R . . . .
C015 C 0.7374(4) 0.2337(9) 0.6285(4) 0.067(2) Uani 1 1 d . . . . .
H015 H 0.725172 0.200374 0.593968 0.080 Uiso 1 1 calc R . . . .
C016 C 0.4834(4) 0.9455(9) 0.7089(4) 0.061(2) Uani 1 1 d . . . . .
C017 C 0.6392(4) 0.5722(9) 0.6703(4) 0.063(2) Uani 1 1 d . . . . .
H017 H 0.676415 0.593624 0.690969 0.075 Uiso 1 1 calc R . . . .
C018 C 0.1978(4) 0.5523(9) 0.6439(4) 0.065(2) Uani 1 1 d . . . . .
H018 H 0.226118 0.521956 0.671697 0.078 Uiso 1 1 calc R . . . .
C019 C 0.5251(4) 0.5805(9) 0.7866(4) 0.066(2) Uani 1 1 d . . . . .
H019 H 0.542523 0.646840 0.764012 0.079 Uiso 1 1 calc R . . . .
C01A C 0.0965(4) 0.5309(10) 0.5940(4) 0.069(2) Uani 1 1 d . . . . .
C01B C 0.6819(4) 0.1712(9) 0.8332(4) 0.067(2) Uani 1 1 d . . . . .
H01B H 0.679124 0.105560 0.805803 0.080 Uiso 1 1 calc R . . . .
C01C C 0.4291(4) 1.0070(9) 0.7292(4) 0.068(2) Uani 1 1 d . . . . .
H01C H 0.432694 1.085408 0.750208 0.081 Uiso 1 1 calc R . . . .
C01D C 0.4484(4) 0.5181(11) 0.8537(4) 0.076(3) Uani 1 1 d . . . . .
C01E C 0.1145(4) 0.6347(10) 0.5601(4) 0.073(3) Uani 1 1 d . . . . .
H01E H 0.086862 0.662247 0.531402 0.087 Uiso 1 1 calc R . . . .
C01F C 0.3311(5) 0.9094(9) 0.5638(4) 0.071(2) Uani 1 1 d . . . . .
H01F H 0.314906 0.975944 0.586914 0.085 Uiso 1 1 calc R . . . .
C01G C 0.4749(5) 0.6139(10) 0.8208(4) 0.075(3) Uani 1 1 d . . . . .
H01G H 0.459147 0.702036 0.821431 0.090 Uiso 1 1 calc R . . . .
C01H C 0.3707(5) 0.9473(10) 0.5197(4) 0.076(3) Uani 1 1 d . . . . .
H01H H 0.381543 1.037527 0.514053 0.091 Uiso 1 1 calc R . . . .
C01I C 0.1388(4) 0.4882(10) 0.6353(4) 0.075(3) Uani 1 1 d . . . . .
H01I H 0.127422 0.415586 0.657539 0.090 Uiso 1 1 calc R . . . .
C01J C 0.5219(4) 0.3540(9) 0.8182(4) 0.073(3) Uani 1 1 d . . . . .
H01J H 0.537124 0.265544 0.817202 0.087 Uiso 1 1 calc R . . . .
C01K C 0.7004(4) 0.2280(10) 0.9270(4) 0.071(2) Uani 1 1 d . . . . .
C01L C 0.6955(5) 0.1319(10) 0.8865(4) 0.075(3) Uani 1 1 d . . . . .
H01L H 0.701355 0.040998 0.894986 0.090 Uiso 1 1 calc R . . . .
C01M C 0.4711(5) 0.3861(11) 0.8529(4) 0.084(3) Uani 1 1 d . . . . .
H01M H 0.452671 0.320386 0.875251 0.101 Uiso 1 1 calc R . . . .
C01N C 0.6781(6) 0.3966(10) 0.8601(4) 0.088(3) Uani 1 1 d . . . . .
H01N H 0.671754 0.487154 0.851148 0.105 Uiso 1 1 calc R . . . .
C01O C 0.6929(6) 0.3634(11) 0.9144(4) 0.095(3) Uani 1 1 d . . . . .
H01O H 0.697704 0.429780 0.941323 0.115 Uiso 1 1 calc R . . . .

loop_
_atom_site_aniso_label
_atom_site_aniso_U_11
_atom_site_aniso_U_22
_atom_site_aniso_U_33
_atom_site_aniso_U_23
_atom_site_aniso_U_13
_atom_site_aniso_U_12
Br01 0.0773(6) 0.0892(7) 0.0787(7) 0.0064(5) 0.0252(5) -0.0075(5)
Br02 0.0597(5) 0.1086(8) 0.0906(7) 0.0119(6) -0.0130(5) -0.0198(5)
Br03 0.1037(8) 0.0912(7) 0.0641(6) 0.0149(5) 0.0026(5) -0.0087(6)
Br04 0.1016(8) 0.1166(9) 0.0627(6) 0.0055(6) 0.0251(6) -0.0286(7)
Br05 0.0882(7) 0.1391(10) 0.0700(7) 0.0135(6) 0.0333(6) 0.0307(7)
Br06 0.0822(7) 0.1362(11) 0.1169(10) 0.0189(8) -0.0123(7) -0.0494(7)
Br07 0.0989(8) 0.1297(11) 0.1125(10) -0.0073(8) 0.0423(7) 0.0312(7)
Br08 0.1637(13) 0.1354(11) 0.0723(8) 0.0223(7) -0.0028(8) 0.0411(10)
C009 0.040(4) 0.048(5) 0.068(6) 0.004(4) 0.001(4) 0.001(3)
C00A 0.052(4) 0.060(5) 0.048(5) -0.003(4) 0.001(4) -0.008(4)
C00B 0.044(4) 0.059(5) 0.048(5) -0.003(4) 0.007(3) -0.005(4)
C00C 0.051(5) 0.051(5) 0.065(6) -0.002(4) 0.015(4) -0.002(4)
C00D 0.050(5) 0.058(5) 0.059(5) -0.005(4) 0.006(4) -0.007(4)
C00E 0.050(4) 0.056(5) 0.060(5) -0.001(4) -0.002(4) -0.001(4)
C00F 0.047(4) 0.067(6) 0.063(6) -0.002(4) 0.000(4) -0.004(4)
C00G 0.046(4) 0.053(5) 0.055(5) 0.000(4) 0.002(4) 0.008(4)
C00H 0.056(5) 0.055(5) 0.053(5) 0.001(4) 0.007(4) -0.003(4)
C00I 0.057(5) 0.049(5) 0.060(5) 0.001(4) 0.007(4) -0.002(4)
C00J 0.055(5) 0.054(5) 0.059(5) -0.003(4) 0.002(4) -0.002(4)
C00K 0.061(5) 0.041(4) 0.059(5) -0.001(4) 0.005(4) -0.008(4)
C00L 0.045(4) 0.063(5) 0.075(6) 0.003(5) -0.003(4) -0.003(4)
C00M 0.056(5) 0.061(5) 0.060(5) -0.002(4) 0.000(4) 0.001(4)
C00N 0.054(5) 0.058(5) 0.054(5) 0.004(4) 0.010(4) -0.007(4)
C00O 0.061(5) 0.071(6) 0.058(5) 0.007(4) 0.003(4) 0.002(4)
C00P 0.062(5) 0.064(5) 0.058(5) -0.004(4) -0.008(4) -0.003(4)
C00Q 0.052(5) 0.060(5) 0.056(5) 0.002(4) 0.005(4) -0.007(4)
C00R 0.053(5) 0.049(5) 0.053(5) 0.000(4) -0.004(4) 0.001(4)
C00S 0.059(5) 0.069(6) 0.058(5) -0.001(4) 0.017(4) 0.008(4)
C00T 0.056(5) 0.090(7) 0.044(5) -0.002(5) 0.002(4) -0.015(5)
C00U 0.051(5) 0.069(5) 0.059(5) -0.005(4) -0.005(4) -0.002(4)
C00V 0.052(5) 0.068(6) 0.064(6) -0.007(4) 0.002(4) 0.003(4)
C00W 0.045(4) 0.073(6) 0.066(6) 0.001(5) 0.010(4) -0.001(4)
C00X 0.070(5) 0.054(5) 0.059(5) -0.003(4) 0.012(4) -0.010(4)
C00Y 0.050(5) 0.079(6) 0.067(6) 0.001(5) 0.011(4) 0.011(4)
C00Z 0.054(5) 0.067(6) 0.072(6) -0.006(5) 0.009(4) 0.004(4)
C010 0.051(5) 0.078(6) 0.067(6) -0.003(5) 0.008(4) 0.003(4)
C011 0.060(5) 0.066(6) 0.073(6) 0.007(5) 0.016(5) -0.002(4)
C012 0.074(6) 0.074(6) 0.044(5) 0.005(4) 0.002(4) -0.008(5)
C013 0.055(5) 0.069(6) 0.061(5) 0.003(4) 0.005(4) 0.003(4)
C014 0.075(6) 0.067(6) 0.063(6) -0.010(4) 0.013(5) 0.001(5)
C015 0.063(5) 0.072(6) 0.065(6) -0.009(5) -0.004(4) -0.014(4)
C016 0.053(5) 0.070(6) 0.060(5) 0.012(5) 0.001(4) -0.005(4)
C017 0.053(5) 0.067(6) 0.068(6) 0.002(5) 0.002(4) -0.006(4)
C018 0.058(5) 0.070(6) 0.067(6) 0.000(5) -0.002(4) -0.013(4)
C019 0.068(5) 0.060(6) 0.069(6) -0.001(4) 0.005(5) 0.004(4)
C01A 0.067(6) 0.073(6) 0.068(6) -0.003(5) 0.006(5) -0.022(5)
C01B 0.074(6) 0.048(5) 0.079(7) -0.007(5) -0.013(5) 0.001(4)
C01C 0.061(5) 0.063(6) 0.079(6) -0.014(5) -0.005(5) 0.000(4)
C01D 0.066(6) 0.087(7) 0.074(7) -0.007(5) 0.008(5) 0.016(5)
C01E 0.067(6) 0.088(7) 0.063(6) 0.005(5) -0.010(5) -0.008(5)
C01F 0.089(6) 0.050(5) 0.074(6) -0.009(4) 0.017(5) -0.006(5)
C01G 0.078(6) 0.064(6) 0.083(7) -0.011(5) 0.006(5) 0.017(5)
C01H 0.105(7) 0.065(6) 0.059(6) 0.004(5) 0.022(5) -0.019(5)
C01I 0.075(6) 0.067(6) 0.084(7) 0.007(5) -0.001(5) -0.021(5)
C01J 0.069(6) 0.062(6) 0.088(7) 0.007(5) 0.014(5) 0.011(5)
C01K 0.068(6) 0.081(7) 0.063(6) 0.013(5) 0.002(5) 0.009(5)
C01L 0.078(6) 0.056(6) 0.090(8) 0.009(6) -0.010(5) -0.001(5)
C01M 0.081(7) 0.079(7) 0.093(8) 0.009(6) 0.029(6) 0.006(5)
C01N 0.134(9) 0.050(5) 0.078(7) -0.009(5) -0.023(6) 0.007(6)
C01O 0.156(11) 0.070(7) 0.059(7) -0.003(5) -0.013(7) 0.015(7)

_geom_special_details            
;
 All esds (except the esd in the dihedral angle between two l.s. planes)
 are estimated using the full covariance matrix.  The cell esds are taken
 into account individually in the estimation of esds in distances, angles
 and torsion angles; correlations between esds in cell parameters are only
 used when they are defined by crystal symmetry.  An approximate (isotropic)
 treatment of cell esds is used for estimating esds involving l.s. planes.
;
loop_
_geom_bond_atom_site_label_1
_geom_bond_atom_site_label_2
_geom_bond_distance
_geom_bond_site_symmetry_2
_geom_bond_publ_flag
Br01 C00I 1.897(8) . ?
Br02 C016 1.901(8) . ?
Br03 C00M 1.888(8) . ?
Br04 C00T 1.895(8) . ?
Br05 C00S 1.894(8) . ?
Br06 C01A 1.876(9) . ?
Br07 C01D 1.900(9) . ?
Br08 C01K 1.903(9) . ?
C009 C00F 1.395(11) . ?
C009 C00P 1.377(11) . ?
C009 C00R 1.501(10) . ?
C00A C00H 1.491(10) . ?
C00A C00X 1.381(11) . ?
C00A C01F 1.369(11) . ?
C00B C00C 1.497(11) . ?
C00B C00V 1.381(10) . ?
C00B C00Z 1.390(11) . ?
C00C C00D 1.488(10) . ?
C00C C00H 1.360(11) . ?
C00D C00W 1.386(11) . ?
C00D C013 1.387(11) . ?
C00E C00R 1.506(11) . ?
C00E C01B 1.358(11) . ?
C00E C01N 1.360(12) . ?
C00F C015 1.380(11) . ?
C00G C00K 1.487(11) . ?
C00G C00Q 1.393(11) . ?
C00G C017 1.392(11) . ?
C00H C00N 1.484(11) . ?
C00I C00L 1.373(11) . ?
C00I C015 1.371(11) . ?
C00J C00K 1.488(11) . ?
C00J C019 1.389(11) . ?
C00J C01J 1.386(11) . ?
C00K C00R 1.344(11) . ?
C00L C00P 1.374(11) . ?
C00M C00U 1.370(11) . ?
C00M C011 1.375(12) . ?
C00N C012 1.369(12) . ?
C00N C018 1.408(11) . ?
C00O C00S 1.381(11) . ?
C00O C00W 1.390(11) . ?
C00Q C00U 1.381(11) . ?
C00S C00Y 1.360(12) . ?
C00T C014 1.383(12) . ?
C00T C01H 1.358(12) . ?
C00V C010 1.392(11) . ?
C00X C014 1.379(11) . ?
C00Y C013 1.386(11) . ?
C00Z C01C 1.371(11) . ?
C010 C016 1.372(12) . ?
C011 C017 1.383(12) . ?
C012 C01E 1.377(12) . ?
C016 C01C 1.368(11) . ?
C018 C01I 1.378(11) . ?
C019 C01G 1.373(12) . ?
C01A C01E 1.369(12) . ?
C01A C01I 1.378(13) . ?
C01B C01L 1.371(13) . ?
C01D C01G 1.358(13) . ?
C01D C01M 1.386(13) . ?
C01F C01H 1.404(12) . ?
C01J C01M 1.389(12) . ?
C01K C01L 1.368(13) . ?
C01K C01O 1.382(13) . ?
C01N C01O 1.383(13) . ?

loop_
_geom_angle_atom_site_label_1
_geom_angle_atom_site_label_2
_geom_angle_atom_site_label_3
_geom_angle
_geom_angle_site_symmetry_1
_geom_angle_site_symmetry_3
_geom_angle_publ_flag
C00F C009 C00R 121.2(7) . . ?
C00P C009 C00F 118.0(7) . . ?
C00P C009 C00R 120.8(8) . . ?
C00X C00A C00H 121.4(7) . . ?
C01F C00A C00H 120.6(7) . . ?
C01F C00A C00X 118.0(7) . . ?
C00V C00B C00C 121.4(7) . . ?
C00V C00B C00Z 118.6(7) . . ?
C00Z C00B C00C 120.0(7) . . ?
C00D C00C C00B 113.9(7) . . ?
C00H C00C C00B 122.3(7) . . ?
C00H C00C C00D 123.7(7) . . ?
C00W C00D C00C 121.3(7) . . ?
C00W C00D C013 117.4(7) . . ?
C013 C00D C00C 121.1(8) . . ?
C01B C00E C00R 122.2(8) . . ?
C01B C00E C01N 117.5(8) . . ?
C01N C00E C00R 120.3(8) . . ?
C015 C00F C009 120.5(7) . . ?
C00Q C00G C00K 121.6(7) . . ?
C017 C00G C00K 121.2(7) . . ?
C017 C00G C00Q 117.0(7) . . ?
C00C C00H C00A 120.8(7) . . ?
C00C C00H C00N 122.9(7) . . ?
C00N C00H C00A 116.3(7) . . ?
C00L C00I Br01 119.8(6) . . ?
C015 C00I Br01 120.0(7) . . ?
C015 C00I C00L 120.2(8) . . ?
C019 C00J C00K 119.7(7) . . ?
C01J C00J C00K 123.1(7) . . ?
C01J C00J C019 117.2(8) . . ?
C00G C00K C00J 113.0(7) . . ?
C00R C00K C00G 122.2(7) . . ?
C00R C00K C00J 124.7(7) . . ?
C00I C00L C00P 119.8(8) . . ?
C00U C00M Br03 119.1(6) . . ?
C00U C00M C011 120.5(8) . . ?
C011 C00M Br03 120.4(7) . . ?
C012 C00N C00H 122.1(7) . . ?
C012 C00N C018 117.0(8) . . ?
C018 C00N C00H 120.9(8) . . ?
C00S C00O C00W 118.7(8) . . ?
C00L C00P C009 121.4(8) . . ?
C00U C00Q C00G 121.7(7) . . ?
C009 C00R C00E 115.4(7) . . ?
C00K C00R C009 122.3(7) . . ?
C00K C00R C00E 122.1(7) . . ?
C00O C00S Br05 118.2(7) . . ?
C00Y C00S Br05 121.0(6) . . ?
C00Y C00S C00O 120.8(7) . . ?
C014 C00T Br04 119.2(7) . . ?
C01H C00T Br04 119.4(7) . . ?
C01H C00T C014 121.4(8) . . ?
C00M C00U C00Q 119.7(8) . . ?
C00B C00V C010 120.3(8) . . ?
C00D C00W C00O 121.8(8) . . ?
C014 C00X C00A 121.5(8) . . ?
C00S C00Y C013 119.9(8) . . ?
C01C C00Z C00B 121.7(8) . . ?
C016 C010 C00V 119.0(8) . . ?
C00M C011 C017 119.5(8) . . ?
C00N C012 C01E 122.5(8) . . ?
C00Y C013 C00D 121.4(8) . . ?
C00X C014 C00T 118.8(8) . . ?
C00I C015 C00F 119.9(8) . . ?
C010 C016 Br02 119.3(6) . . ?
C01C C016 Br02 118.7(7) . . ?
C01C C016 C010 122.0(8) . . ?
C011 C017 C00G 121.7(8) . . ?
C01I C018 C00N 120.6(9) . . ?
C01G C019 C00J 121.7(9) . . ?
C01E C01A Br06 121.2(8) . . ?
C01E C01A C01I 119.5(8) . . ?
C01I C01A Br06 119.2(7) . . ?
C00E C01B C01L 122.2(9) . . ?
C016 C01C C00Z 118.5(8) . . ?
C01G C01D Br07 119.3(7) . . ?
C01G C01D C01M 120.8(8) . . ?
C01M C01D Br07 119.9(8) . . ?
C01A C01E C012 119.8(9) . . ?
C00A C01F C01H 121.6(8) . . ?
C01D C01G C019 120.0(9) . . ?
C00T C01H C01F 118.4(8) . . ?
C01A C01I C018 120.5(9) . . ?
C00J C01J C01M 121.8(9) . . ?
C01L C01K Br08 120.8(7) . . ?
C01L C01K C01O 120.5(9) . . ?
C01O C01K Br08 118.6(8) . . ?
C01K C01L C01B 119.3(9) . . ?
C01D C01M C01J 118.6(9) . . ?
C00E C01N C01O 123.0(9) . . ?
C01K C01O C01N 117.5(9) . . ?

_shelx_res_file                  
;
TITL mo_t_0m_a.res in P2(1)/n
    mo_t_0m_sq.res
    created by SHELXL-2018/3 at 11:26:35 on 26-Dec-2024
REM Old TITL mo_t_0m_a.res in P2(1)/n
REM SHELXT solution in P2(1)/n: R1 0.276, Rweak 0.015, Alpha 0.031
REM <I/s> 0.177 for 541 systematic absences, Orientation as input
REM Formula found by SHELXT: C52 Br8
CELL 0.71073 20.5058 9.89 24.2295 90 91.1 90
ZERR 56 0.0027 0.0013 0.0035 0 0.004 0
LATT 1
SYMM 0.5-X,0.5+Y,0.5-Z
SFAC C H Br Cl O
UNIT 208 128 32 1 1

L.S. 5 0 9
PLAN  20
TEMP 23
BOND
ABIN
fmap 2 53
acta
OMIT 2 0 2
OMIT -2 0 2
OMIT 1 1 2
OMIT 2 1 1
OMIT -3 1 2
OMIT -2 1 1
OMIT -1 1 2
OMIT 3 0 1
OMIT -3 0 3
OMIT 0 1 1
OMIT 5 0 7
REM <olex2.extras>
REM <HklSrc "%.\\mo_T_0m_sq.hkl">
REM </olex2.extras>

WGHT    0.080000   15.467300
FVAR       0.19058
BR01  3    0.865585    0.234509    0.585912    11.00000    0.07726    0.08919 =
         0.07868    0.00638    0.02518   -0.00751
BR02  3    0.566528    1.022579    0.724850    11.00000    0.05966    0.10860 =
         0.09057    0.01190   -0.01299   -0.01981
BR03  3    0.558752    0.685567    0.519501    11.00000    0.10373    0.09121 =
         0.06409    0.01488    0.00257   -0.00870
BR04  3    0.448794    0.896646    0.427356    11.00000    0.10157    0.11658 =
         0.06266    0.00547    0.02514   -0.02864
BR05  3    0.128628    0.798797    0.882083    11.00000    0.08822    0.13914 =
         0.07004    0.01353    0.03331    0.03070
BR06  3    0.013933    0.450202    0.587156    11.00000    0.08224    0.13619 =
         0.11691    0.01887   -0.01225   -0.04942
BR07  3    0.379813    0.566750    0.901370    11.00000    0.09889    0.12969 =
         0.11252   -0.00730    0.04232    0.03117
BR08  3    0.721663    0.178838    1.001127    11.00000    0.16370    0.13543 =
         0.07229    0.02233   -0.00283    0.04112
C009  1    0.708345    0.308671    0.719468    11.00000    0.04021    0.04799 =
         0.06770    0.00384    0.00144    0.00132
C00A  1    0.315688    0.776925    0.573400    11.00000    0.05213    0.05951 =
         0.04823   -0.00334    0.00126   -0.00845
C00B  1    0.362802    0.833999    0.686076    11.00000    0.04352    0.05944 =
         0.04812   -0.00301    0.00715   -0.00461
C00C  1    0.296548    0.776276    0.674104    11.00000    0.05130    0.05131 =
         0.06498   -0.00193    0.01536   -0.00190
C00D  1    0.253663    0.771951    0.722922    11.00000    0.05006    0.05848 =
         0.05916   -0.00500    0.00609   -0.00719
C00E  1    0.672239    0.302767    0.819243    11.00000    0.05049    0.05599 =
         0.06040   -0.00140   -0.00150   -0.00063
C00F  1    0.690719    0.256988    0.667731    11.00000    0.04714    0.06749 =
         0.06299   -0.00157    0.00016   -0.00357
AFIX  43
H00F  2    0.647168    0.238031    0.659581    11.00000   -1.20000
AFIX   0
C00G  1    0.594994    0.479322    0.691106    11.00000    0.04601    0.05293 =
         0.05538    0.00047    0.00161    0.00798

C00H  1    0.276983    0.738449    0.622443    11.00000    0.05637    0.05465 =
         0.05305    0.00117    0.00716   -0.00297
C00I  1    0.801738    0.259909    0.640592    11.00000    0.05722    0.04904 =
         0.05952    0.00103    0.00692   -0.00219
C00J  1    0.550391    0.450372    0.784819    11.00000    0.05497    0.05381 =
         0.05852   -0.00284    0.00246   -0.00224
C00K  1    0.604602    0.419196    0.746929    11.00000    0.06146    0.04140 =
         0.05941   -0.00073    0.00541   -0.00828
C00L  1    0.820186    0.304686    0.692217    11.00000    0.04485    0.06342 =
         0.07521    0.00283   -0.00326   -0.00343
AFIX  43
H00L  2    0.864028    0.319224    0.700793    11.00000   -1.20000
AFIX   0
C00M  1    0.574317    0.601829    0.588519    11.00000    0.05634    0.06084 =
         0.05966   -0.00165    0.00007    0.00130

C00N  1    0.215535    0.663235    0.611081    11.00000    0.05435    0.05823 =
         0.05445    0.00359    0.00970   -0.00693
C00O  1    0.237998    0.724097    0.820001    11.00000    0.06060    0.07115 =
         0.05750    0.00731    0.00294    0.00171
AFIX  43
H00O  2    0.253200    0.686627    0.853018    11.00000   -1.20000
AFIX   0

C00P  1    0.773672    0.327938    0.731155    11.00000    0.06200    0.06355 =
         0.05816   -0.00358   -0.00815   -0.00296
AFIX  43
H00P  2    0.786575    0.357317    0.766153    11.00000   -1.20000
AFIX   0
C00Q  1    0.539542    0.452053    0.658887    11.00000    0.05214    0.06019 =
         0.05567    0.00236    0.00496   -0.00735
AFIX  43
H00Q  2    0.508659    0.391718    0.671945    11.00000   -1.20000
AFIX   0
C00R  1    0.657718    0.346173    0.760710    11.00000    0.05321    0.04936 =
         0.05291   -0.00030   -0.00395    0.00067

C00S  1    0.177807    0.786667    0.816912    11.00000    0.05886    0.06922 =
         0.05759   -0.00054    0.01664    0.00751
C00T  1    0.392944    0.849228    0.485712    11.00000    0.05642    0.08960 =
         0.04371   -0.00195    0.00163   -0.01463
C00U  1    0.529276    0.512358    0.608046    11.00000    0.05051    0.06875 =
         0.05949   -0.00538   -0.00479   -0.00170
AFIX  43
H00U  2    0.491981    0.492330    0.587177    11.00000   -1.20000
AFIX   0

C00V  1    0.418515    0.772382    0.667123    11.00000    0.05211    0.06798 =
         0.06376   -0.00736    0.00159    0.00326
AFIX  43
H00V  2    0.415276    0.692574    0.646957    11.00000   -1.20000
AFIX   0
C00W  1    0.275426    0.718201    0.772810    11.00000    0.04456    0.07267 =
         0.06574    0.00127    0.01034   -0.00072
AFIX  43
H00W  2    0.316187    0.677061    0.774767    11.00000   -1.20000
AFIX   0
C00X  1    0.336325    0.681210    0.536069    11.00000    0.06990    0.05445 =
         0.05917   -0.00288    0.01204   -0.00957
AFIX  43
H00X  2    0.323545    0.591670    0.540393    11.00000   -1.20000
AFIX   0
C00Y  1    0.155176    0.840542    0.768562    11.00000    0.05046    0.07899 =
         0.06673    0.00079    0.01050    0.01103
AFIX  43
H00Y  2    0.114578    0.882424    0.766950    11.00000   -1.20000
AFIX   0
C00Z  1    0.369288    0.950547    0.717784    11.00000    0.05431    0.06709 =
         0.07200   -0.00633    0.00901    0.00422
AFIX  43
H00Z  2    0.332120    0.991215    0.731621    11.00000   -1.20000
AFIX   0
C010  1    0.479497    0.829249    0.678082    11.00000    0.05125    0.07761 =
         0.06689   -0.00301    0.00801    0.00255
AFIX  43
H010  2    0.517042    0.789051    0.664737    11.00000   -1.20000
AFIX   0

C011  1    0.629097    0.633567    0.619504    11.00000    0.06009    0.06621 =
         0.07253    0.00701    0.01612   -0.00162
AFIX  43
H011  2    0.659114    0.695757    0.606436    11.00000   -1.20000
AFIX   0

C012  1    0.173587    0.698008    0.568773    11.00000    0.07448    0.07445 =
         0.04414    0.00513    0.00171   -0.00829
AFIX  43
H012  2    0.185487    0.767073    0.544943    11.00000   -1.20000
AFIX   0
C013  1    0.192742    0.832898    0.721694    11.00000    0.05492    0.06867 =
         0.06125    0.00279    0.00528    0.00317
AFIX  43
H013  2    0.176757    0.869399    0.688749    11.00000   -1.20000
AFIX   0
C014  1    0.375439    0.715307    0.492531    11.00000    0.07506    0.06651 =
         0.06309   -0.00986    0.01315    0.00055
AFIX  43
H014  2    0.389779    0.649444    0.468202    11.00000   -1.20000
AFIX   0

C015  1    0.737384    0.233749    0.628531    11.00000    0.06256    0.07230 =
         0.06457   -0.00856   -0.00417   -0.01384
AFIX  43
H015  2    0.725172    0.200374    0.593968    11.00000   -1.20000
AFIX   0

C016  1    0.483371    0.945468    0.708861    11.00000    0.05294    0.07034 =
         0.05965    0.01245    0.00141   -0.00523
C017  1    0.639181    0.572249    0.670251    11.00000    0.05333    0.06693 =
         0.06809    0.00205    0.00195   -0.00584
AFIX  43
H017  2    0.676415    0.593624    0.690969    11.00000   -1.20000
AFIX   0

C018  1    0.197786    0.552289    0.643938    11.00000    0.05753    0.07027 =
         0.06687    0.00007   -0.00237   -0.01337
AFIX  43
H018  2    0.226118    0.521956    0.671697    11.00000   -1.20000
AFIX   0

C019  1    0.525062    0.580546    0.786591    11.00000    0.06780    0.06024 =
         0.06892   -0.00053    0.00499    0.00368
AFIX  43
H019  2    0.542523    0.646840    0.764012    11.00000   -1.20000
AFIX   0

C01A  1    0.096467    0.530939    0.594047    11.00000    0.06718    0.07320 =
         0.06768   -0.00274    0.00588   -0.02162
C01B  1    0.681868    0.171184    0.833240    11.00000    0.07387    0.04751 =
         0.07929   -0.00709   -0.01284    0.00142
AFIX  43
H01B  2    0.679124    0.105560    0.805803    11.00000   -1.20000
AFIX   0

C01C  1    0.429091    1.007026    0.729164    11.00000    0.06071    0.06299 =
         0.07909   -0.01373   -0.00549   -0.00008
AFIX  43
H01C  2    0.432694    1.085408    0.750208    11.00000   -1.20000
AFIX   0

C01D  1    0.448432    0.518150    0.853684    11.00000    0.06618    0.08743 =
         0.07404   -0.00685    0.00805    0.01560
C01E  1    0.114469    0.634670    0.560149    11.00000    0.06744    0.08772 =
         0.06306    0.00528   -0.01037   -0.00844
AFIX  43
H01E  2    0.086862    0.662247    0.531402    11.00000   -1.20000
AFIX   0
C01F  1    0.331094    0.909430    0.563757    11.00000    0.08939    0.05035 =
         0.07410   -0.00863    0.01747   -0.00584
AFIX  43
H01F  2    0.314906    0.975944    0.586914    11.00000   -1.20000
AFIX   0

C01G  1    0.474939    0.613912    0.820790    11.00000    0.07839    0.06354 =
         0.08332   -0.01095    0.00625    0.01735
AFIX  43
H01G  2    0.459147    0.702036    0.821431    11.00000   -1.20000
AFIX   0

C01H  1    0.370744    0.947336    0.519750    11.00000    0.10474    0.06455 =
         0.05921    0.00405    0.02168   -0.01906
AFIX  43
H01H  2    0.381543    1.037527    0.514053    11.00000   -1.20000
AFIX   0
C01I  1    0.138770    0.488222    0.635318    11.00000    0.07479    0.06672 =
         0.08423    0.00665   -0.00090   -0.02109
AFIX  43
H01I  2    0.127422    0.415586    0.657539    11.00000   -1.20000
AFIX   0

C01J  1    0.521858    0.354044    0.818152    11.00000    0.06866    0.06165 =
         0.08849    0.00724    0.01402    0.01116
AFIX  43
H01J  2    0.537124    0.265544    0.817202    11.00000   -1.20000
AFIX   0
C01K  1    0.700395    0.227956    0.926993    11.00000    0.06846    0.08115 =
         0.06277    0.01312    0.00181    0.00907
C01L  1    0.695499    0.131945    0.886491    11.00000    0.07791    0.05570 =
         0.09032    0.00946   -0.01037   -0.00094
AFIX  43
H01L  2    0.701355    0.040998    0.894986    11.00000   -1.20000
AFIX   0
C01M  1    0.471083    0.386090    0.852938    11.00000    0.08061    0.07936 =
         0.09282    0.00909    0.02853    0.00552
AFIX  43
H01M  2    0.452671    0.320386    0.875251    11.00000   -1.20000
AFIX   0
C01N  1    0.678057    0.396592    0.860102    11.00000    0.13370    0.04960 =
         0.07848   -0.00899   -0.02274    0.00727
AFIX  43
H01N  2    0.671754    0.487154    0.851148    11.00000   -1.20000
AFIX   0
C01O  1    0.692919    0.363416    0.914355    11.00000    0.15616    0.07049 =
         0.05915   -0.00319   -0.01278    0.01518
AFIX  43
H01O  2    0.697704    0.429780    0.941323    11.00000   -1.20000
AFIX   0
HKLF 4


REM  mo_t_0m_a.res in P2(1)/n
REM wR2 = 0.1931, GooF = S = 1.065, Restrained GooF = 1.065 for all data
REM R1 = 0.0523 for 4611 Fo > 4sig(Fo) and 0.1297 for all 8698 data
REM 541 parameters refined using 0 restraints

END

WGHT      0.0798     15.5154

REM Highest difference peak  0.951,  deepest hole -0.953,  1-sigma level  0.099
Q1    1   0.4084  0.5419  0.9401  11.00000  0.05    0.95
Q2    1   0.0445  0.4015  0.5590  11.00000  0.05    0.86
Q3    1   0.4071  0.9471  0.4218  11.00000  0.05    0.66
Q4    1   0.1016  0.7357  0.8587  11.00000  0.05    0.52
Q5    1  -0.0039  0.5216  0.5756  11.00000  0.05    0.49
Q6    1   0.0182  0.4541  0.6030  11.00000  0.05    0.47
Q7    1   0.6775  0.1311  0.9822  11.00000  0.05    0.43
Q8    1   0.7241  0.1729  1.0145  11.00000  0.05    0.40
Q9    1   0.1286  0.8035  0.9008  11.00000  0.05    0.39
Q10   1   0.5574  1.0580  0.7215  11.00000  0.05    0.38
Q11   1   0.5944  0.9853  0.6952  11.00000  0.05    0.36
Q12   1   0.6058  0.6670  0.5153  11.00000  0.05    0.34
Q13   1   0.6753  0.1839  0.9969  11.00000  0.05    0.34
Q14   1   0.5395  0.7812  0.5685  11.00000  0.05    0.33
Q15   1   0.4610  0.4777  0.5772  11.00000  0.05    0.33
Q16   1   0.3759  0.8793  0.5611  11.00000  0.05    0.32
Q17   1   0.8172  0.3036  0.8193  11.00000  0.05    0.32
Q18   1   0.8960  0.3971  0.5809  11.00000  0.05    0.32
Q19   1   0.7327  0.2471  0.9918  11.00000  0.05    0.31
Q20   1   0.2629  1.0815  0.5379  11.00000  0.05    0.30
;
_shelx_res_checksum              1068
_shelx_fab_file                  
;
    2    0    0     33.09      0.00
    4    0    0     19.94      0.00
    6    0    0     11.62      0.00
    8    0    0      4.72      0.00
   10    0    0      3.12      0.00
   12    0    0      0.66      0.00
   14    0    0     -0.06      0.00
   16    0    0     -0.30      0.00
   18    0    0     -0.02      0.00
   20    0    0      0.02      0.00
   22    0    0     -0.33      0.00
   24    0    0      0.71      0.00
    1    1    0     21.34      0.00
    2    1    0     -5.06      0.00
    3    1    0     19.27      0.00
    4    1    0     -7.79      0.00
    5    1    0      8.96      0.00
    6    1    0     -4.87      0.00
    7    1    0      5.12      0.00
    8    1    0     -2.31      0.00
    9    1    0      3.52      0.00
   10    1    0     -1.32      0.00
   11    1    0      1.61      0.00
   12    1    0     -0.47      0.00
   13    1    0      0.55      0.00
   14    1    0      0.60      0.00
   15    1    0     -0.28      0.00
   16    1    0      1.02      0.00
   17    1    0      0.23      0.00
   18    1    0      0.53      0.00
   19    1    0     -0.23      0.00
   20    1    0      0.61      0.00
   21    1    0      0.29      0.00
   22    1    0      0.38      0.00
   23    1    0      0.19      0.00
   24    1    0      0.28      0.00
    0    2    0      2.62      0.00
    1    2    0     -2.07      0.00
    2    2    0     -0.11      0.00
    3    2    0     -2.28      0.00
    4    2    0      0.10      0.00
    5    2    0     -1.95      0.00
    6    2    0      1.62      0.00
    7    2    0     -2.31      0.00
    8    2    0      0.58      0.00
    9    2    0     -0.83      0.00
   10    2    0      0.93      0.00
   11    2    0      0.10      0.00
   12    2    0      0.63      0.00
   13    2    0      0.74      0.00
   14    2    0      0.53      0.00
   15    2    0      0.73      0.00
   16    2    0     -0.12      0.00
   17    2    0      1.13      0.00
   18    2    0     -0.25      0.00
   19    2    0      0.56      0.00
   20    2    0     -0.01      0.00
   21    2    0      0.17      0.00
   22    2    0     -0.13      0.00
   23    2    0      0.35      0.00
   24    2    0      0.21      0.00
    1    3    0     -4.67      0.00
    2    3    0      1.46      0.00
    3    3    0     -3.69      0.00
    4    3    0      0.31      0.00
    5    3    0     -3.69      0.00
    6    3    0      1.19      0.00
    7    3    0     -2.00      0.00
    8    3    0      1.55      0.00
    9    3    0     -0.73      0.00
   10    3    0      1.44      0.00
   11    3    0     -0.66      0.00
   12    3    0      1.25      0.00
   13    3    0     -0.69      0.00
   14    3    0      1.22      0.00
   15    3    0     -0.65      0.00
   16    3    0      0.63      0.00
   17    3    0     -0.67      0.00
   18    3    0      0.40      0.00
   19    3    0     -0.92      0.00
   20    3    0      1.19      0.00
   21    3    0     -0.19      0.00
   22    3    0      0.73      0.00
   23    3    0      0.60      0.00
    0    4    0     -3.01      0.00
    1    4    0      0.03      0.00
    2    4    0     -2.74      0.00
    3    4    0      1.11      0.00
    4    4    0     -2.16      0.00
    5    4    0      1.99      0.00
    6    4    0     -1.70      0.00
    7    4    0      1.69      0.00
    8    4    0     -1.80      0.00
    9    4    0      1.19      0.00
   10    4    0     -2.16      0.00
   11    4    0      1.37      0.00
   12    4    0     -2.19      0.00
   13    4    0      1.26      0.00
   14    4    0     -1.96      0.00
   15    4    0      0.88      0.00
   16    4    0     -1.69      0.00
   17    4    0      1.15      0.00
   18    4    0     -1.12      0.00
   19    4    0      0.85      0.00
   20    4    0     -0.23      0.00
   21    4    0      1.44      0.00
   22    4    0      0.23      0.00
    1    5    0      0.22      0.00
    2    5    0      0.56      0.00
    3    5    0     -0.14      0.00
    4    5    0      0.82      0.00
    5    5    0     -0.44      0.00
    6    5    0     -0.43      0.00
    7    5    0     -1.18      0.00
    8    5    0     -0.33      0.00
    9    5    0     -1.79      0.00
   10    5    0      0.28      0.00
   11    5    0     -1.90      0.00
   12    5    0      0.48      0.00
   13    5    0     -1.53      0.00
   14    5    0      1.06      0.00
   15    5    0     -0.93      0.00
   16    5    0      0.75      0.00
   17    5    0     -0.50      0.00
   18    5    0      1.30      0.00
   19    5    0     -0.69      0.00
   20    5    0      1.34      0.00
   21    5    0     -0.75      0.00
   22    5    0      0.24      0.00
    0    6    0      0.57      0.00
    1    6    0      0.28      0.00
    2    6    0      0.16      0.00
    3    6    0     -0.97      0.00
    4    6    0      0.01      0.00
    5    6    0     -1.19      0.00
    6    6    0      0.23      0.00
    7    6    0     -0.54      0.00
    8    6    0      0.01      0.00
    9    6    0     -1.05      0.00
   10    6    0     -0.39      0.00
   11    6    0     -0.17      0.00
   12    6    0     -0.32      0.00
   13    6    0      0.33      0.00
   14    6    0      0.71      0.00
   15    6    0      0.99      0.00
   16    6    0      1.00      0.00
   17    6    0      0.92      0.00
   18    6    0      0.37      0.00
   19    6    0     -0.12      0.00
   20    6    0     -0.22      0.00
   21    6    0      0.09      0.00
    1    7    0     -0.83      0.00
    2    7    0     -0.55      0.00
    3    7    0      0.31      0.00
    4    7    0      0.52      0.00
    5    7    0      0.01      0.00
    6    7    0     -0.41      0.00
    7    7    0      0.06      0.00
    8    7    0     -0.74      0.00
    9    7    0     -0.07      0.00
   10    7    0     -0.95      0.00
   11    7    0      0.10      0.00
   12    7    0     -0.57      0.00
   13    7    0      0.33      0.00
   14    7    0      0.34      0.00
   15    7    0      0.68      0.00
   16    7    0      0.16      0.00
   17    7    0      1.37      0.00
   18    7    0      0.40      0.00
   19    7    0      0.85      0.00
    0    8    0      0.77      0.00
    1    8    0      0.28      0.00
    2    8    0     -0.27      0.00
    3    8    0     -0.12      0.00
    4    8    0     -0.05      0.00
    5    8    0     -0.05      0.00
    6    8    0      0.29      0.00
    7    8    0      0.02      0.00
    8    8    0     -0.45      0.00
    9    8    0     -0.82      0.00
   10    8    0     -0.66      0.00
   11    8    0     -1.29      0.00
   12    8    0     -0.37      0.00
   13    8    0     -1.51      0.00
   14    8    0      0.93      0.00
   15    8    0     -0.32      0.00
   16    8    0      0.90      0.00
   17    8    0      0.53      0.00
    1    9    0     -0.22      0.00
    2    9    0      0.02      0.00
    3    9    0      0.47      0.00
    4    9    0      0.18      0.00
    5    9    0     -0.17      0.00
    6    9    0      0.31      0.00
    7    9    0     -0.04      0.00
    8    9    0      0.11      0.00
    9    9    0     -0.62      0.00
   10    9    0     -0.77      0.00
   11    9    0     -0.73      0.00
   12    9    0     -1.00      0.00
   13    9    0     -0.55      0.00
   14    9    0     -0.58      0.00
   15    9    0      0.51      0.00
    0   10    0     -0.16      0.00
    1   10    0     -0.30      0.00
    2   10    0     -0.68      0.00
    3   10    0      0.11      0.00
    4   10    0     -0.49      0.00
    5   10    0      0.64      0.00
    6   10    0     -0.55      0.00
    7   10    0      0.09      0.00
    8   10    0     -0.79      0.00
    9   10    0     -0.54      0.00
   10   10    0     -1.01      0.00
   11   10    0     -0.63      0.00
   12   10    0     -1.01      0.00
    1   11    0     -0.72      0.00
    2   11    0      0.11      0.00
    3   11    0     -0.89      0.00
    4   11    0     -0.23      0.00
    5   11    0     -0.99      0.00
    6   11    0      0.16      0.00
    7   11    0     -0.60      0.00
    8   11    0      0.06      0.00
  -23    0    1     -0.46      0.00
  -21    0    1      0.08      0.00
  -19    0    1     -0.01      0.00
  -17    0    1     -0.41      0.00
  -15    0    1      0.84      0.00
  -13    0    1     -0.06      0.00
  -11    0    1     -1.65      0.00
   -9    0    1     -4.13      0.00
   -7    0    1     -4.89      0.00
   -5    0    1    -12.57      0.00
   -3    0    1    -26.66      0.00
    5    0    1    -14.93      0.00
    7    0    1     -9.06      0.00
    9    0    1     -4.62      0.00
   11    0    1     -2.04      0.00
   13    0    1     -0.10      0.00
   15    0    1      0.36      0.00
   17    0    1     -0.09      0.00
   19    0    1      0.57      0.00
   21    0    1      0.19      0.00
   23    0    1      0.13      0.00
  -24    1    1     -0.05      0.00
  -23    1    1      0.42      0.00
  -22    1    1      0.16      0.00
  -21    1    1      0.15      0.00
  -20    1    1     -0.43      0.00
  -19    1    1      0.59      0.00
  -18    1    1      0.28      0.00
  -17    1    1      0.95      0.00
  -16    1    1      0.08      0.00
  -15    1    1      0.89      0.00
  -14    1    1     -0.05      0.00
  -13    1    1      0.29      0.00
  -12    1    1     -0.60      0.00
  -11    1    1     -0.87      0.00
  -10    1    1     -1.98      0.00
   -9    1    1     -1.60      0.00
   -8    1    1     -3.71      0.00
   -7    1    1     -3.14      0.00
   -6    1    1     -7.47      0.00
   -5    1    1     -5.62      0.00
   -4    1    1    -10.00      0.00
   -3    1    1     -8.51      0.00
   -1    1    1     -5.42      0.00
    1    1    1      1.82      0.00
    3    1    1      5.13      0.00
    4    1    1    -15.32      0.00
    5    1    1      5.99      0.00
    6    1    1     -8.86      0.00
    7    1    1      4.16      0.00
    8    1    1     -3.82      0.00
    9    1    1      1.99      0.00
   10    1    1     -2.85      0.00
   11    1    1      1.00      0.00
   12    1    1     -1.03      0.00
   13    1    1     -0.19      0.00
   14    1    1     -0.52      0.00
   15    1    1     -0.78      0.00
   16    1    1      0.16      0.00
   17    1    1     -0.83      0.00
   18    1    1     -0.26      0.00
   19    1    1     -0.29      0.00
   20    1    1      0.01      0.00
   21    1    1     -0.53      0.00
   22    1    1      0.04      0.00
   23    1    1     -0.70      0.00
   24    1    1     -0.45      0.00
  -24    2    1     -0.13      0.00
  -23    2    1     -0.23      0.00
  -22    2    1      0.13      0.00
  -21    2    1      0.27      0.00
  -20    2    1      0.67      0.00
  -19    2    1      0.48      0.00
  -18    2    1      0.54      0.00
  -17    2    1      0.15      0.00
  -16    2    1      1.21      0.00
  -15    2    1      0.12      0.00
  -14    2    1      0.71      0.00
  -13    2    1     -0.66      0.00
  -12    2    1      0.33      0.00
  -11    2    1     -0.71      0.00
  -10    2    1     -0.06      0.00
   -9    2    1     -1.03      0.00
   -8    2    1     -0.84      0.00
   -7    2    1     -0.27      0.00
   -6    2    1     -2.59      0.00
   -5    2    1     -1.09      0.00
   -4    2    1     -2.92      0.00
   -3    2    1     -1.86      0.00
   -2    2    1     -1.15      0.00
   -1    2    1      0.77      0.00
    0    2    1     -1.86      0.00
    1    2    1     -1.49      0.00
    2    2    1      0.79      0.00
    3    2    1     -1.60      0.00
    4    2    1      3.25      0.00
    5    2    1      0.46      0.00
    6    2    1      2.04      0.00
    7    2    1     -1.18      0.00
    8    2    1      1.64      0.00
    9    2    1     -1.10      0.00
   10    2    1      0.50      0.00
   11    2    1     -1.02      0.00
   12    2    1     -0.26      0.00
   13    2    1     -0.69      0.00
   14    2    1     -0.85      0.00
   15    2    1     -0.29      0.00
   16    2    1     -0.86      0.00
   17    2    1      0.07      0.00
   18    2    1     -0.81      0.00
   19    2    1      0.29      0.00
   20    2    1     -0.65      0.00
   21    2    1     -0.33      0.00
   22    2    1      0.09      0.00
   23    2    1     -0.16      0.00
   24    2    1     -0.17      0.00
  -23    3    1      1.24      0.00
  -22    3    1     -0.36      0.00
  -21    3    1      0.58      0.00
  -20    3    1      0.34      0.00
  -19    3    1      0.60      0.00
  -18    3    1      0.90      0.00
  -17    3    1      0.53      0.00
  -16    3    1      0.56      0.00
  -15    3    1      0.56      0.00
  -14    3    1      0.55      0.00
  -13    3    1      1.54      0.00
  -12    3    1      0.68      0.00
  -11    3    1      1.40      0.00
  -10    3    1      0.65      0.00
   -9    3    1      1.23      0.00
   -8    3    1      1.11      0.00
   -7    3    1      1.46      0.00
   -6    3    1      2.38      0.00
   -5    3    1      1.94      0.00
   -4    3    1      4.52      0.00
   -3    3    1      0.26      0.00
   -2    3    1      4.10      0.00
   -1    3    1      0.23      0.00
    0    3    1      3.73      0.00
    1    3    1      0.94      0.00
    2    3    1      4.95      0.00
    3    3    1     -1.23      0.00
    4    3    1      3.82      0.00
    5    3    1     -1.04      0.00
    6    3    1      2.54      0.00
    7    3    1     -0.85      0.00
    8    3    1      1.41      0.00
    9    3    1     -1.33      0.00
   10    3    1      0.62      0.00
   11    3    1     -1.41      0.00
   12    3    1      0.74      0.00
   13    3    1     -1.22      0.00
   14    3    1      0.74      0.00
   15    3    1     -0.89      0.00
   16    3    1      0.78      0.00
   17    3    1     -0.88      0.00
   18    3    1      0.71      0.00
   19    3    1     -0.50      0.00
   20    3    1      0.74      0.00
   21    3    1     -1.19      0.00
   22    3    1      0.04      0.00
   23    3    1     -1.00      0.00
  -23    4    1     -0.61      0.00
  -22    4    1      1.23      0.00
  -21    4    1     -0.04      0.00
  -20    4    1      1.60      0.00
  -19    4    1      0.58      0.00
  -18    4    1      0.49      0.00
  -17    4    1      1.36      0.00
  -16    4    1      0.78      0.00
  -15    4    1      1.76      0.00
  -14    4    1      1.17      0.00
  -13    4    1      1.96      0.00
  -12    4    1      1.15      0.00
  -11    4    1      2.21      0.00
  -10    4    1      1.48      0.00
   -9    4    1      2.11      0.00
   -8    4    1      1.36      0.00
   -7    4    1      1.78      0.00
   -6    4    1      1.43      0.00
   -5    4    1      1.77      0.00
   -4    4    1      1.70      0.00
   -3    4    1      2.48      0.00
   -2    4    1      1.38      0.00
   -1    4    1      3.08      0.00
    0    4    1     -0.19      0.00
    1    4    1      2.93      0.00
    2    4    1     -0.79      0.00
    3    4    1      2.34      0.00
    4    4    1     -1.09      0.00
    5    4    1      1.82      0.00
    6    4    1     -1.73      0.00
    7    4    1      1.74      0.00
    8    4    1     -1.72      0.00
    9    4    1      1.94      0.00
   10    4    1     -1.34      0.00
   11    4    1      2.22      0.00
   12    4    1     -1.28      0.00
   13    4    1      2.18      0.00
   14    4    1     -1.34      0.00
   15    4    1      1.80      0.00
   16    4    1     -0.62      0.00
   17    4    1      1.47      0.00
   18    4    1     -1.21      0.00
   19    4    1      0.84      0.00
   20    4    1     -1.59      0.00
   21    4    1      0.00      0.00
   22    4    1     -1.17      0.00
  -22    5    1      0.53      0.00
  -21    5    1      0.51      0.00
  -20    5    1      0.71      0.00
  -19    5    1      1.07      0.00
  -18    5    1      0.79      0.00
  -17    5    1      1.56      0.00
  -16    5    1      0.60      0.00
  -15    5    1      0.76      0.00
  -14    5    1      1.12      0.00
  -13    5    1      0.80      0.00
  -12    5    1      1.79      0.00
  -11    5    1      0.38      0.00
  -10    5    1      1.96      0.00
   -9    5    1     -0.24      0.00
   -8    5    1      1.59      0.00
   -7    5    1     -0.12      0.00
   -6    5    1      1.09      0.00
   -5    5    1     -0.28      0.00
   -4    5    1      0.40      0.00
   -3    5    1      0.71      0.00
   -2    5    1      0.01      0.00
   -1    5    1      0.68      0.00
    0    5    1     -0.11      0.00
    1    5    1     -0.47      0.00
    2    5    1     -0.26      0.00
    3    5    1     -0.36      0.00
    4    5    1      0.14      0.00
    5    5    1     -0.40      0.00
    6    5    1      0.61      0.00
    7    5    1      0.12      0.00
    8    5    1      1.24      0.00
    9    5    1      0.31      0.00
   10    5    1      1.84      0.00
   11    5    1     -0.52      0.00
   12    5    1      1.74      0.00
   13    5    1     -0.44      0.00
   14    5    1      1.22      0.00
   15    5    1     -1.12      0.00
   16    5    1      0.79      0.00
   17    5    1     -1.26      0.00
   18    5    1      0.47      0.00
   19    5    1     -0.83      0.00
   20    5    1      0.50      0.00
   21    5    1     -1.02      0.00
   22    5    1      0.56      0.00
  -21    6    1      0.82      0.00
  -20    6    1      0.28      0.00
  -19    6    1      0.09      0.00
  -18    6    1      0.07      0.00
  -17    6    1     -0.82      0.00
  -16    6    1      0.45      0.00
  -15    6    1     -0.72      0.00
  -14    6    1      1.06      0.00
  -13    6    1     -0.24      0.00
  -12    6    1      0.18      0.00
  -11    6    1      0.37      0.00
  -10    6    1     -0.34      0.00
   -9    6    1      0.31      0.00
   -8    6    1     -1.23      0.00
   -7    6    1      0.07      0.00
   -6    6    1     -0.84      0.00
   -5    6    1     -0.05      0.00
   -4    6    1     -0.48      0.00
   -3    6    1     -0.11      0.00
   -2    6    1     -1.31      0.00
   -1    6    1     -0.14      0.00
    0    6    1      0.30      0.00
    1    6    1     -0.47      0.00
    2    6    1      0.43      0.00
    3    6    1     -0.29      0.00
    4    6    1      0.37      0.00
    5    6    1     -0.10      0.00
    6    6    1      1.45      0.00
    7    6    1     -0.32      0.00
    8    6    1      0.80      0.00
    9    6    1     -0.04      0.00
   10    6    1      0.74      0.00
   11    6    1      0.23      0.00
   12    6    1     -0.08      0.00
   13    6    1      0.05      0.00
   14    6    1     -0.77      0.00
   15    6    1     -0.87      0.00
   16    6    1     -0.58      0.00
   17    6    1     -1.13      0.00
   18    6    1     -0.95      0.00
   19    6    1     -0.04      0.00
   20    6    1     -0.20      0.00
   21    6    1      0.47      0.00
  -19    7    1     -0.15      0.00
  -18    7    1     -0.81      0.00
  -17    7    1      0.52      0.00
  -16    7    1     -1.11      0.00
  -15    7    1      0.10      0.00
  -14    7    1     -0.85      0.00
  -13    7    1     -0.44      0.00
  -12    7    1      0.08      0.00
  -11    7    1     -0.80      0.00
  -10    7    1      0.24      0.00
   -9    7    1     -0.82      0.00
   -8    7    1     -0.05      0.00
   -7    7    1     -0.01      0.00
   -6    7    1     -0.52      0.00
   -5    7    1     -0.50      0.00
   -4    7    1      0.12      0.00
   -3    7    1      0.26      0.00
   -2    7    1      0.09      0.00
   -1    7    1      0.20      0.00
    0    7    1      0.30      0.00
    1    7    1     -0.41      0.00
    2    7    1      0.93      0.00
    3    7    1      0.68      0.00
    4    7    1     -0.19      0.00
    5    7    1     -0.07      0.00
    6    7    1     -0.27      0.00
    7    7    1      0.22      0.00
    8    7    1      0.09      0.00
    9    7    1      1.16      0.00
   10    7    1      0.15      0.00
   11    7    1      0.95      0.00
   12    7    1     -0.19      0.00
   13    7    1      0.37      0.00
   14    7    1     -0.95      0.00
   15    7    1     -0.92      0.00
   16    7    1     -0.77      0.00
   17    7    1     -0.57      0.00
   18    7    1     -1.07      0.00
   19    7    1      0.03      0.00
  -17    8    1     -1.61      0.00
  -16    8    1     -0.14      0.00
  -15    8    1     -0.69      0.00
  -14    8    1     -0.77      0.00
  -13    8    1     -0.42      0.00
  -12    8    1     -1.58      0.00
  -11    8    1      0.11      0.00
  -10    8    1     -1.12      0.00
   -9    8    1      0.43      0.00
   -8    8    1     -0.59      0.00
   -7    8    1      0.34      0.00
   -6    8    1     -0.03      0.00
   -5    8    1     -0.31      0.00
   -4    8    1      0.41      0.00
   -3    8    1     -0.72      0.00
   -2    8    1      0.01      0.00
   -1    8    1      0.46      0.00
    0    8    1      0.58      0.00
    1    8    1     -0.34      0.00
    2    8    1      0.29      0.00
    3    8    1     -0.23      0.00
    4    8    1      0.02      0.00
    5    8    1      0.56      0.00
    6    8    1      0.33      0.00
    7    8    1      0.27      0.00
    8    8    1      0.25      0.00
    9    8    1      0.68      0.00
   10    8    1      0.95      0.00
   11    8    1      0.44      0.00
   12    8    1      1.17      0.00
   13    8    1      0.35      0.00
   14    8    1      0.98      0.00
   15    8    1     -0.69      0.00
   16    8    1      0.10      0.00
   17    8    1     -1.19      0.00
  -15    9    1     -0.51      0.00
  -14    9    1     -0.90      0.00
  -13    9    1     -1.08      0.00
  -12    9    1      0.81      0.00
  -11    9    1     -1.11      0.00
  -10    9    1      0.74      0.00
   -9    9    1     -0.74      0.00
   -8    9    1      0.14      0.00
   -7    9    1      0.22      0.00
   -6    9    1     -0.35      0.00
   -5    9    1      0.33      0.00
   -4    9    1      0.32      0.00
   -3    9    1     -0.04      0.00
   -2    9    1     -0.15      0.00
   -1    9    1      0.14      0.00
    0    9    1     -0.37      0.00
    1    9    1      0.43      0.00
    2    9    1      0.55      0.00
    3    9    1      0.16      0.00
    4    9    1     -0.24      0.00
    5    9    1     -0.44      0.00
    6    9    1     -0.05      0.00
    7    9    1     -0.44      0.00
    8    9    1      0.35      0.00
    9    9    1      0.05      0.00
   10    9    1      1.17      0.00
   11    9    1      0.76      0.00
   12    9    1      1.07      0.00
   13    9    1      0.79      0.00
   14    9    1     -0.11      0.00
   15    9    1      0.13      0.00
  -12   10    1     -0.57      0.00
  -11   10    1      0.79      0.00
  -10   10    1     -0.74      0.00
   -9   10    1      1.14      0.00
   -8   10    1     -0.28      0.00
   -7   10    1      0.88      0.00
   -6   10    1     -0.06      0.00
   -5   10    1      0.71      0.00
   -4   10    1      0.18      0.00
   -3   10    1      0.30      0.00
   -2   10    1      0.28      0.00
   -1   10    1      0.67      0.00
    0   10    1     -0.18      0.00
    1   10    1      0.22      0.00
    2   10    1     -0.01      0.00
    3   10    1      0.44      0.00
    4   10    1     -0.18      0.00
    5   10    1      0.59      0.00
    6   10    1     -0.74      0.00
    7   10    1      0.46      0.00
    8   10    1     -0.13      0.00
    9   10    1      0.81      0.00
   10   10    1      0.56      0.00
   11   10    1      0.66      0.00
   12   10    1      0.41      0.00
   -8   11    1      0.71      0.00
   -7   11    1      0.02      0.00
   -6   11    1      0.81      0.00
   -5   11    1      0.19      0.00
   -4   11    1      0.79      0.00
   -3   11    1     -0.28      0.00
   -2   11    1      0.85      0.00
   -1   11    1      0.06      0.00
    0   11    1      0.74      0.00
    1   11    1      0.61      0.00
    2   11    1      0.73      0.00
    3   11    1      0.00      0.00
    4   11    1      0.64      0.00
    5   11    1     -0.13      0.00
    6   11    1      0.95      0.00
    7   11    1     -0.19      0.00
    8   11    1      0.45      0.00
  -24    0    2     -0.22      0.00
  -22    0    2     -0.11      0.00
  -20    0    2      0.43      0.00
  -18    0    2     -0.04      0.00
  -16    0    2      0.34      0.00
  -14    0    2     -0.83      0.00
  -12    0    2      0.01      0.00
  -10    0    2      2.24      0.00
   -8    0    2      4.65      0.00
   -6    0    2      6.63      0.00
   -4    0    2     12.77      0.00
    4    0    2     26.65      0.00
    6    0    2     12.82      0.00
    8    0    2      6.63      0.00
   10    0    2      3.75      0.00
   12    0    2      0.72      0.00
   14    0    2     -0.06      0.00
   16    0    2     -0.31      0.00
   18    0    2      0.00      0.00
   20    0    2     -1.05      0.00
   22    0    2     -0.63      0.00
   24    0    2      0.26      0.00
  -24    1    2      0.26      0.00
  -23    1    2      0.12      0.00
  -22    1    2     -0.29      0.00
  -21    1    2     -0.29      0.00
  -20    1    2     -0.22      0.00
  -19    1    2      0.22      0.00
  -18    1    2     -0.57      0.00
  -17    1    2     -0.10      0.00
  -16    1    2     -1.35      0.00
  -15    1    2     -0.61      0.00
  -14    1    2     -0.61      0.00
  -13    1    2      0.39      0.00
  -12    1    2      0.27      0.00
  -11    1    2      1.10      0.00
  -10    1    2      0.95      0.00
   -9    1    2      2.46      0.00
   -8    1    2      1.68      0.00
   -7    1    2      3.31      0.00
   -6    1    2      4.30      0.00
   -5    1    2      8.98      0.00
   -4    1    2      6.89      0.00
   -2    1    2      7.77      0.00
    0    1    2      5.01      0.00
    2    1    2     -2.24      0.00
    3    1    2     17.82      0.00
    4    1    2     -5.33      0.00
    5    1    2     10.81      0.00
    6    1    2     -4.47      0.00
    7    1    2      7.67      0.00
    8    1    2     -3.34      0.00
    9    1    2      3.41      0.00
   10    1    2     -1.75      0.00
   11    1    2      2.19      0.00
   12    1    2     -0.62      0.00
   13    1    2      0.69      0.00
   14    1    2      0.64      0.00
   15    1    2      0.31      0.00
   16    1    2      0.82      0.00
   17    1    2      0.10      0.00
   18    1    2      0.41      0.00
   19    1    2      0.09      0.00
   20    1    2      0.22      0.00
   21    1    2      0.19      0.00
   22    1    2      0.45      0.00
   23    1    2     -0.15      0.00
   24    1    2      0.80      0.00
  -24    2    2      0.01      0.00
  -23    2    2     -0.31      0.00
  -22    2    2      0.05      0.00
  -21    2    2      0.11      0.00
  -20    2    2     -0.32      0.00
  -19    2    2     -0.91      0.00
  -18    2    2     -0.84      0.00
  -17    2    2     -0.74      0.00
  -16    2    2     -0.02      0.00
  -15    2    2     -0.97      0.00
  -14    2    2      0.17      0.00
  -13    2    2     -0.94      0.00
  -12    2    2      0.55      0.00
  -11    2    2     -0.02      0.00
  -10    2    2      0.71      0.00
   -9    2    2      0.58      0.00
   -8    2    2      1.23      0.00
   -7    2    2      1.04      0.00
   -6    2    2      0.91      0.00
   -5    2    2      2.02      0.00
   -4    2    2     -0.06      0.00
   -3    2    2      3.86      0.00
   -2    2    2      2.51      0.00
   -1    2    2      1.63      0.00
    0    2    2      0.92      0.00
    1    2    2      0.34      0.00
    2    2    2     -0.15      0.00
    3    2    2     -0.16      0.00
    4    2    2      1.92      0.00
    5    2    2     -2.94      0.00
    6    2    2      0.43      0.00
    7    2    2     -2.42      0.00
    8    2    2      0.85      0.00
    9    2    2     -1.21      0.00
   10    2    2      1.44      0.00
   11    2    2     -0.15      0.00
   12    2    2      1.07      0.00
   13    2    2      0.62      0.00
   14    2    2      0.71      0.00
   15    2    2      0.84      0.00
   16    2    2      0.14      0.00
   17    2    2      0.89      0.00
   18    2    2      0.06      0.00
   19    2    2      0.41      0.00
   20    2    2     -0.21      0.00
   21    2    2      0.48      0.00
   22    2    2      0.41      0.00
   23    2    2      0.10      0.00
  -23    3    2      0.71      0.00
  -22    3    2     -1.25      0.00
  -21    3    2     -0.07      0.00
  -20    3    2     -0.70      0.00
  -19    3    2     -0.54      0.00
  -18    3    2      0.06      0.00
  -17    3    2     -0.79      0.00
  -16    3    2     -0.66      0.00
  -15    3    2     -0.49      0.00
  -14    3    2     -0.71      0.00
  -13    3    2     -0.40      0.00
  -12    3    2     -1.49      0.00
  -11    3    2     -0.64      0.00
  -10    3    2     -1.73      0.00
   -9    3    2     -0.73      0.00
   -8    3    2     -1.34      0.00
   -7    3    2     -1.80      0.00
   -6    3    2     -1.00      0.00
   -5    3    2     -2.77      0.00
   -4    3    2     -1.84      0.00
   -3    3    2     -4.31      0.00
   -2    3    2     -1.17      0.00
   -1    3    2     -4.67      0.00
    0    3    2      0.80      0.00
    1    3    2     -3.35      0.00
    2    3    2     -0.41      0.00
    3    3    2     -4.22      0.00
    4    3    2      0.22      0.00
    5    3    2     -3.75      0.00
    6    3    2      1.22      0.00
    7    3    2     -1.72      0.00
    8    3    2      1.00      0.00
    9    3    2     -0.83      0.00
   10    3    2      1.30      0.00
   11    3    2     -0.64      0.00
   12    3    2      1.21      0.00
   13    3    2     -0.79      0.00
   14    3    2      1.06      0.00
   15    3    2     -0.72      0.00
   16    3    2      0.63      0.00
   17    3    2     -0.98      0.00
   18    3    2      1.07      0.00
   19    3    2     -0.80      0.00
   20    3    2      1.01      0.00
   21    3    2     -0.40      0.00
   22    3    2      0.85      0.00
   23    3    2      0.09      0.00
  -22    4    2      0.83      0.00
  -21    4    2     -0.94      0.00
  -20    4    2     -0.09      0.00
  -19    4    2     -1.17      0.00
  -18    4    2     -0.91      0.00
  -17    4    2     -0.54      0.00
  -16    4    2     -1.43      0.00
  -15    4    2     -0.56      0.00
  -14    4    2     -1.87      0.00
  -13    4    2     -1.38      0.00
  -12    4    2     -1.97      0.00
  -11    4    2     -1.06      0.00
  -10    4    2     -2.15      0.00
   -9    4    2     -1.29      0.00
   -8    4    2     -2.03      0.00
   -7    4    2     -1.73      0.00
   -6    4    2     -1.91      0.00
   -5    4    2     -1.57      0.00
   -4    4    2     -2.08      0.00
   -3    4    2     -1.08      0.00
   -2    4    2     -2.65      0.00
   -1    4    2     -1.09      0.00
    0    4    2     -3.17      0.00
    1    4    2     -0.13      0.00
    2    4    2     -2.75      0.00
    3    4    2      1.17      0.00
    4    4    2     -2.00      0.00
    5    4    2      1.47      0.00
    6    4    2     -1.62      0.00
    7    4    2      1.57      0.00
    8    4    2     -1.81      0.00
    9    4    2      1.46      0.00
   10    4    2     -2.14      0.00
   11    4    2      1.42      0.00
   12    4    2     -2.21      0.00
   13    4    2      1.19      0.00
   14    4    2     -2.16      0.00
   15    4    2      1.35      0.00
   16    4    2     -1.59      0.00
   17    4    2      0.80      0.00
   18    4    2     -1.04      0.00
   19    4    2      0.95      0.00
   20    4    2     -0.57      0.00
   21    4    2      1.89      0.00
   22    4    2      0.14      0.00
  -22    5    2     -0.35      0.00
  -21    5    2     -0.87      0.00
  -20    5    2     -1.04      0.00
  -19    5    2     -0.63      0.00
  -18    5    2     -0.84      0.00
  -17    5    2     -0.73      0.00
  -16    5    2     -1.19      0.00
  -15    5    2     -0.73      0.00
  -14    5    2     -1.00      0.00
  -13    5    2     -1.31      0.00
  -12    5    2     -0.69      0.00
  -11    5    2     -1.97      0.00
  -10    5    2     -0.28      0.00
   -9    5    2     -1.90      0.00
   -8    5    2      0.81      0.00
   -7    5    2     -1.30      0.00
   -6    5    2      0.19      0.00
   -5    5    2     -0.86      0.00
   -4    5    2     -0.38      0.00
   -3    5    2     -0.51      0.00
   -2    5    2     -0.46      0.00
   -1    5    2      0.08      0.00
    0    5    2     -0.48      0.00
    1    5    2      0.17      0.00
    2    5    2      0.61      0.00
    3    5    2      0.16      0.00
    4    5    2      0.35      0.00
    5    5    2     -0.15      0.00
    6    5    2     -0.28      0.00
    7    5    2     -0.77      0.00
    8    5    2      0.05      0.00
    9    5    2     -1.27      0.00
   10    5    2      0.01      0.00
   11    5    2     -1.69      0.00
   12    5    2      0.64      0.00
   13    5    2     -1.55      0.00
   14    5    2      0.56      0.00
   15    5    2     -0.96      0.00
   16    5    2      0.75      0.00
   17    5    2     -0.64      0.00
   18    5    2      1.65      0.00
   19    5    2     -0.41      0.00
   20    5    2      0.82      0.00
   21    5    2     -0.32      0.00
   22    5    2      0.31      0.00
  -21    6    2      0.14      0.00
  -20    6    2     -0.64      0.00
  -19    6    2     -0.01      0.00
  -18    6    2     -0.07      0.00
  -17    6    2     -0.53      0.00
  -16    6    2      0.97      0.00
  -15    6    2     -0.33      0.00
  -14    6    2      0.56      0.00
  -13    6    2     -0.55      0.00
  -12    6    2     -0.21      0.00
  -11    6    2      0.11      0.00
  -10    6    2     -0.37      0.00
   -9    6    2      0.45      0.00
   -8    6    2     -0.07      0.00
   -7    6    2      0.89      0.00
   -6    6    2     -0.05      0.00
   -5    6    2      1.42      0.00
   -4    6    2     -0.15      0.00
   -3    6    2      0.26      0.00
   -2    6    2      0.23      0.00
   -1    6    2      0.80      0.00
    0    6    2      0.26      0.00
    1    6    2      0.19      0.00
    2    6    2      0.26      0.00
    3    6    2     -1.07      0.00
    4    6    2      0.39      0.00
    5    6    2     -0.37      0.00
    6    6    2      0.38      0.00
    7    6    2     -1.10      0.00
    8    6    2      0.44      0.00
    9    6    2     -1.09      0.00
   10    6    2     -0.01      0.00
   11    6    2     -0.56      0.00
   12    6    2     -0.06      0.00
   13    6    2      0.07      0.00
   14    6    2      0.48      0.00
   15    6    2      1.26      0.00
   16    6    2      0.86      0.00
   17    6    2      0.64      0.00
   18    6    2      0.84      0.00
   19    6    2      0.39      0.00
   20    6    2     -0.13      0.00
  -19    7    2      1.25      0.00
  -18    7    2      0.31      0.00
  -17    7    2      1.08      0.00
  -16    7    2      0.03      0.00
  -15    7    2      0.57      0.00
  -14    7    2     -0.05      0.00
  -13    7    2      0.62      0.00
  -12    7    2      0.72      0.00
  -11    7    2     -0.03      0.00
  -10    7    2      0.83      0.00
   -9    7    2     -0.34      0.00
   -8    7    2      0.76      0.00
   -7    7    2     -0.02      0.00
   -6    7    2     -0.42      0.00
   -5    7    2      0.78      0.00
   -4    7    2     -0.03      0.00
   -3    7    2      0.20      0.00
   -2    7    2      0.37      0.00
   -1    7    2     -0.62      0.00
    0    7    2     -0.70      0.00
    1    7    2     -0.05      0.00
    2    7    2      0.16      0.00
    3    7    2     -0.43      0.00
    4    7    2     -0.17      0.00
    5    7    2     -0.09      0.00
    6    7    2     -0.50      0.00
    7    7    2      0.22      0.00
    8    7    2     -0.46      0.00
    9    7    2     -0.08      0.00
   10    7    2     -1.21      0.00
   11    7    2      0.13      0.00
   12    7    2     -0.55      0.00
   13    7    2      0.23      0.00
   14    7    2      0.07      0.00
   15    7    2      1.12      0.00
   16    7    2      0.84      0.00
   17    7    2      1.16      0.00
   18    7    2      0.88      0.00
   19    7    2      0.69      0.00
  -17    8    2     -0.58      0.00
  -16    8    2      1.81      0.00
  -15    8    2      0.68      0.00
  -14    8    2      0.99      0.00
  -13    8    2      1.34      0.00
  -12    8    2     -0.23      0.00
  -11    8    2      1.41      0.00
  -10    8    2     -0.25      0.00
   -9    8    2      0.78      0.00
   -8    8    2      0.07      0.00
   -7    8    2      0.15      0.00
   -6    8    2      0.17      0.00
   -5    8    2      0.17      0.00
   -4    8    2     -0.01      0.00
   -3    8    2     -0.62      0.00
   -2    8    2      0.94      0.00
   -1    8    2     -0.50      0.00
    0    8    2      0.06      0.00
    1    8    2     -0.65      0.00
    2    8    2     -0.36      0.00
    3    8    2     -0.81      0.00
    4    8    2      0.21      0.00
    5    8    2     -0.09      0.00
    6    8    2     -0.67      0.00
    7    8    2     -0.26      0.00
    8    8    2     -0.77      0.00
    9    8    2     -0.51      0.00
   10    8    2     -1.05      0.00
   11    8    2     -1.05      0.00
   12    8    2     -0.38      0.00
   13    8    2     -0.96      0.00
   14    8    2      0.21      0.00
   15    8    2     -0.19      0.00
   16    8    2      0.28      0.00
   17    8    2      0.14      0.00
  -15    9    2      0.86      0.00
  -14    9    2      0.77      0.00
  -13    9    2      0.70      0.00
  -12    9    2      1.48      0.00
  -11    9    2     -0.41      0.00
  -10    9    2      1.06      0.00
   -9    9    2     -0.62      0.00
   -8    9    2      0.54      0.00
   -7    9    2     -0.17      0.00
   -6    9    2     -0.06      0.00
   -5    9    2      0.41      0.00
   -4    9    2     -0.31      0.00
   -3    9    2     -0.04      0.00
   -2    9    2     -0.10      0.00
   -1    9    2     -0.35      0.00
    0    9    2     -0.34      0.00
    1    9    2      0.50      0.00
    2    9    2     -0.59      0.00
    3    9    2     -0.39      0.00
    4    9    2     -0.18      0.00
    5    9    2     -0.21      0.00
    6    9    2      0.54      0.00
    7    9    2     -0.12      0.00
    8    9    2      0.49      0.00
    9    9    2     -0.74      0.00
   10    9    2     -0.10      0.00
   11    9    2     -1.27      0.00
   12    9    2     -0.60      0.00
   13    9    2     -1.41      0.00
   14    9    2     -0.56      0.00
   15    9    2      0.31      0.00
  -12   10    2     -0.88      0.00
  -11   10    2      0.78      0.00
  -10   10    2     -0.86      0.00
   -9   10    2      0.86      0.00
   -8   10    2     -1.09      0.00
   -7   10    2      0.05      0.00
   -6   10    2     -0.86      0.00
   -5   10    2     -0.03      0.00
   -4   10    2     -0.78      0.00
   -3   10    2      0.34      0.00
   -2   10    2     -0.16      0.00
   -1   10    2     -0.22      0.00
    0   10    2     -0.39      0.00
    1   10    2     -0.29      0.00
    2   10    2     -0.34      0.00
    3   10    2      0.29      0.00
    4   10    2     -0.15      0.00
    5   10    2      0.56      0.00
    6   10    2     -0.52      0.00
    7   10    2      0.72      0.00
    8   10    2     -0.38      0.00
    9   10    2      0.00      0.00
   10   10    2     -0.92      0.00
   11   10    2     -0.51      0.00
   12   10    2     -0.52      0.00
   -8   11    2      0.09      0.00
   -7   11    2     -0.61      0.00
   -6   11    2      0.22      0.00
   -5   11    2     -0.89      0.00
   -4   11    2     -0.06      0.00
   -3   11    2     -0.66      0.00
   -2   11    2     -0.12      0.00
   -1   11    2     -0.56      0.00
    0   11    2     -0.12      0.00
    1   11    2     -0.49      0.00
    2   11    2     -0.75      0.00
    3   11    2     -0.76      0.00
    4   11    2     -0.13      0.00
    5   11    2     -0.47      0.00
    6   11    2      0.42      0.00
    7   11    2     -0.63      0.00
    8   11    2      0.24      0.00
  -23    0    3      0.32      0.00
  -21    0    3      0.56      0.00
  -19    0    3     -0.78      0.00
  -17    0    3     -0.19      0.00
  -15    0    3      0.43      0.00
  -13    0    3      0.44      0.00
  -11    0    3     -0.46      0.00
   -9    0    3     -2.36      0.00
   -7    0    3     -3.87      0.00
   -5    0    3     -9.11      0.00
   -1    0    3    -28.95      0.00
    1    0    3    -37.36      0.00
    3    0    3    -28.02      0.00
    5    0    3    -19.61      0.00
    7    0    3    -11.34      0.00
    9    0    3     -5.07      0.00
   11    0    3     -2.50      0.00
   13    0    3      0.30      0.00
   15    0    3      0.27      0.00
   17    0    3      0.13      0.00
   19    0    3      0.40      0.00
   21    0    3      1.29      0.00
   23    0    3      1.00      0.00
  -24    1    3      0.55      0.00
  -23    1    3     -0.07      0.00
  -22    1    3      0.03      0.00
  -21    1    3     -0.09      0.00
  -20    1    3      0.09      0.00
  -19    1    3      0.45      0.00
  -18    1    3      0.25      0.00
  -17    1    3      0.72      0.00
  -16    1    3     -0.14      0.00
  -15    1    3      1.47      0.00
  -14    1    3      0.71      0.00
  -13    1    3      0.50      0.00
  -12    1    3     -0.29      0.00
  -11    1    3     -0.82      0.00
  -10    1    3     -1.53      0.00
   -9    1    3     -1.10      0.00
   -8    1    3     -3.26      0.00
   -7    1    3     -1.78      0.00
   -6    1    3     -3.73      0.00
   -5    1    3     -5.03      0.00
   -4    1    3     -8.43      0.00
   -3    1    3     -8.25      0.00
   -2    1    3    -16.80      0.00
   -1    1    3     -6.74      0.00
    0    1    3    -17.78      0.00
    1    1    3     -3.24      0.00
    2    1    3    -19.82      0.00
    3    1    3      1.82      0.00
    4    1    3    -16.69      0.00
    5    1    3      4.77      0.00
    6    1    3     -8.44      0.00
    7    1    3      3.71      0.00
    8    1    3     -5.84      0.00
    9    1    3      2.81      0.00
   10    1    3     -3.04      0.00
   11    1    3      1.45      0.00
   12    1    3     -1.41      0.00
   13    1    3      0.04      0.00
   14    1    3     -0.66      0.00
   15    1    3     -0.77      0.00
   16    1    3     -0.31      0.00
   17    1    3     -0.55      0.00
   18    1    3     -0.26      0.00
   19    1    3      0.07      0.00
   20    1    3      0.23      0.00
   21    1    3     -0.20      0.00
   22    1    3     -0.13      0.00
   23    1    3     -0.53      0.00
   24    1    3     -0.09      0.00
  -24    2    3      0.04      0.00
  -23    2    3     -0.17      0.00
  -22    2    3      0.61      0.00
  -21    2    3      0.33      0.00
  -20    2    3      0.05      0.00
  -19    2    3      0.47      0.00
  -18    2    3      0.74      0.00
  -17    2    3      0.90      0.00
  -16    2    3      1.13      0.00
  -15    2    3      0.03      0.00
  -14    2    3      0.61      0.00
  -13    2    3     -0.65      0.00
  -12    2    3      0.95      0.00
  -11    2    3     -0.61      0.00
  -10    2    3      0.16      0.00
   -9    2    3     -0.67      0.00
   -8    2    3     -0.98      0.00
   -7    2    3     -0.94      0.00
   -6    2    3     -1.86      0.00
   -5    2    3     -1.99      0.00
   -4    2    3     -1.67      0.00
   -3    2    3     -0.09      0.00
   -2    2    3     -3.37      0.00
   -1    2    3     -1.32      0.00
    0    2    3     -2.99      0.00
    1    2    3     -2.79      0.00
    2    2    3      0.38      0.00
    3    2    3     -0.02      0.00
    4    2    3      0.99      0.00
    5    2    3     -0.98      0.00
    6    2    3      2.30      0.00
    7    2    3     -1.33      0.00
    8    2    3      2.28      0.00
    9    2    3     -1.07      0.00
   10    2    3      0.80      0.00
   11    2    3     -1.69      0.00
   12    2    3     -0.05      0.00
   13    2    3     -1.12      0.00
   14    2    3     -0.82      0.00
   15    2    3     -0.56      0.00
   16    2    3     -0.83      0.00
   17    2    3      0.04      0.00
   18    2    3     -0.78      0.00
   19    2    3     -0.20      0.00
   20    2    3     -0.20      0.00
   21    2    3     -0.11      0.00
   22    2    3     -0.07      0.00
   23    2    3     -0.36      0.00
  -23    3    3      0.94      0.00
  -22    3    3     -0.85      0.00
  -21    3    3      0.74      0.00
  -20    3    3      0.40      0.00
  -19    3    3      0.71      0.00
  -18    3    3      0.72      0.00
  -17    3    3     -0.34      0.00
  -16    3    3      0.58      0.00
  -15    3    3      0.62      0.00
  -14    3    3      0.53      0.00
  -13    3    3      1.18      0.00
  -12    3    3      0.31      0.00
  -11    3    3      1.18      0.00
  -10    3    3      0.52      0.00
   -9    3    3      1.66      0.00
   -8    3    3      0.82      0.00
   -7    3    3      1.79      0.00
   -6    3    3      2.42      0.00
   -5    3    3      1.06      0.00
   -4    3    3      3.49      0.00
   -3    3    3      0.69      0.00
   -2    3    3      3.51      0.00
   -1    3    3      1.44      0.00
    0    3    3      4.45      0.00
    1    3    3     -0.38      0.00
    2    3    3      3.75      0.00
    3    3    3     -0.59      0.00
    4    3    3      3.32      0.00
    5    3    3      0.06      0.00
    6    3    3      2.99      0.00
    7    3    3     -0.94      0.00
    8    3    3      1.19      0.00
    9    3    3     -1.09      0.00
   10    3    3      0.51      0.00
   11    3    3     -1.29      0.00
   12    3    3      0.71      0.00
   13    3    3     -1.07      0.00
   14    3    3      0.89      0.00
   15    3    3     -0.90      0.00
   16    3    3      0.64      0.00
   17    3    3     -0.57      0.00
   18    3    3      1.02      0.00
   19    3    3     -0.97      0.00
   20    3    3      0.98      0.00
   21    3    3     -1.46      0.00
   22    3    3      0.08      0.00
   23    3    3     -0.72      0.00
  -22    4    3      1.29      0.00
  -21    4    3     -0.66      0.00
  -20    4    3      0.90      0.00
  -19    4    3      0.18      0.00
  -18    4    3      0.39      0.00
  -17    4    3      1.18      0.00
  -16    4    3      0.60      0.00
  -15    4    3      1.31      0.00
  -14    4    3      0.63      0.00
  -13    4    3      1.87      0.00
  -12    4    3      1.46      0.00
  -11    4    3      2.16      0.00
  -10    4    3      1.24      0.00
   -9    4    3      2.14      0.00
   -8    4    3      1.02      0.00
   -7    4    3      1.91      0.00
   -6    4    3      1.74      0.00
   -5    4    3      1.97      0.00
   -4    4    3      1.93      0.00
   -3    4    3      2.55      0.00
   -2    4    3      0.92      0.00
   -1    4    3      2.81      0.00
    0    4    3      0.33      0.00
    1    4    3      2.91      0.00
    2    4    3      0.09      0.00
    3    4    3      2.47      0.00
    4    4    3     -1.03      0.00
    5    4    3      1.78      0.00
    6    4    3     -1.58      0.00
    7    4    3      1.61      0.00
    8    4    3     -1.60      0.00
    9    4    3      1.90      0.00
   10    4    3     -1.32      0.00
   11    4    3      2.29      0.00
   12    4    3     -1.38      0.00
   13    4    3      2.11      0.00
   14    4    3     -1.05      0.00
   15    4    3      1.92      0.00
   16    4    3     -1.03      0.00
   17    4    3      1.44      0.00
   18    4    3     -1.27      0.00
   19    4    3      0.55      0.00
   20    4    3     -0.96      0.00
   21    4    3      0.29      0.00
   22    4    3     -1.42      0.00
  -22    5    3      0.27      0.00
  -21    5    3      0.29      0.00
  -20    5    3      0.97      0.00
  -19    5    3      1.21      0.00
  -18    5    3      0.60      0.00
  -17    5    3      1.00      0.00
  -16    5    3      0.61      0.00
  -15    5    3      0.77      0.00
  -14    5    3      0.97      0.00
  -13    5    3      0.99      0.00
  -12    5    3      1.46      0.00
  -11    5    3      0.53      0.00
  -10    5    3      1.94      0.00
   -9    5    3      0.18      0.00
   -8    5    3      1.73      0.00
   -7    5    3     -0.84      0.00
   -6    5    3      1.13      0.00
   -5    5    3     -0.50      0.00
   -4    5    3      0.58      0.00
   -3    5    3      0.82      0.00
   -2    5    3      0.47      0.00
   -1    5    3      0.42      0.00
    0    5    3      0.01      0.00
    1    5    3      0.08      0.00
    2    5    3     -0.29      0.00
    3    5    3     -0.30      0.00
    4    5    3     -0.05      0.00
    5    5    3     -0.30      0.00
    6    5    3      0.25      0.00
    7    5    3      0.54      0.00
    8    5    3      0.83      0.00
    9    5    3      0.06      0.00
   10    5    3      1.24      0.00
   11    5    3     -0.25      0.00
   12    5    3      1.39      0.00
   13    5    3     -0.56      0.00
   14    5    3      1.34      0.00
   15    5    3     -1.00      0.00
   16    5    3      0.81      0.00
   17    5    3     -0.57      0.00
   18    5    3      0.47      0.00
   19    5    3     -1.24      0.00
   20    5    3      0.28      0.00
   21    5    3     -0.98      0.00
  -20    6    3     -0.07      0.00
  -19    6    3      0.31      0.00
  -18    6    3     -0.38      0.00
  -17    6    3     -0.10      0.00
  -16    6    3      0.46      0.00
  -15    6    3     -0.71      0.00
  -14    6    3      0.57      0.00
  -13    6    3     -0.36      0.00
  -12    6    3      0.16      0.00
  -11    6    3      0.32      0.00
  -10    6    3     -0.52      0.00
   -9    6    3      0.27      0.00
   -8    6    3     -0.89      0.00
   -7    6    3     -0.12      0.00
   -6    6    3     -0.40      0.00
   -5    6    3     -0.09      0.00
   -4    6    3     -1.38      0.00
   -3    6    3      0.19      0.00
   -2    6    3     -0.78      0.00
   -1    6    3     -0.25      0.00
    0    6    3     -0.02      0.00
    1    6    3     -0.43      0.00
    2    6    3     -0.32      0.00
    3    6    3     -0.15      0.00
    4    6    3      1.01      0.00
    5    6    3     -0.44      0.00
    6    6    3      0.88      0.00
    7    6    3     -0.64      0.00
    8    6    3      0.78      0.00
    9    6    3     -0.57      0.00
   10    6    3      1.08      0.00
   11    6    3     -0.09      0.00
   12    6    3      0.31      0.00
   13    6    3     -0.03      0.00
   14    6    3     -0.01      0.00
   15    6    3     -0.87      0.00
   16    6    3     -1.14      0.00
   17    6    3     -0.89      0.00
   18    6    3     -1.14      0.00
   19    6    3     -0.35      0.00
   20    6    3     -0.03      0.00
  -19    7    3      0.06      0.00
  -18    7    3     -0.99      0.00
  -17    7    3     -0.09      0.00
  -16    7    3     -1.30      0.00
  -15    7    3     -0.60      0.00
  -14    7    3     -0.47      0.00
  -13    7    3     -0.44      0.00
  -12    7    3     -0.03      0.00
  -11    7    3     -0.73      0.00
  -10    7    3      0.05      0.00
   -9    7    3     -0.42      0.00
   -8    7    3     -0.02      0.00
   -7    7    3     -0.44      0.00
   -6    7    3     -0.11      0.00
   -5    7    3      0.11      0.00
   -4    7    3     -0.58      0.00
   -3    7    3      0.61      0.00
   -2    7    3     -0.58      0.00
   -1    7    3     -0.43      0.00
    0    7    3      0.60      0.00
    1    7    3      0.50      0.00
    2    7    3      0.18      0.00
    3    7    3      0.45      0.00
    4    7    3     -0.12      0.00
    5    7    3     -0.20      0.00
    6    7    3      0.12      0.00
    7    7    3      0.63      0.00
    8    7    3     -0.04      0.00
    9    7    3      0.90      0.00
   10    7    3      0.20      0.00
   11    7    3      1.14      0.00
   12    7    3     -0.47      0.00
   13    7    3      0.08      0.00
   14    7    3     -0.69      0.00
   15    7    3     -0.83      0.00
   16    7    3     -0.90      0.00
   17    7    3     -0.55      0.00
   18    7    3     -1.23      0.00
   19    7    3     -0.54      0.00
  -17    8    3     -1.40      0.00
  -16    8    3      0.21      0.00
  -15    8    3     -1.24      0.00
  -14    8    3     -0.91      0.00
  -13    8    3     -1.06      0.00
  -12    8    3     -1.55      0.00
  -11    8    3      0.20      0.00
  -10    8    3     -1.11      0.00
   -9    8    3      0.50      0.00
   -8    8    3     -0.57      0.00
   -7    8    3     -0.14      0.00
   -6    8    3      0.21      0.00
   -5    8    3     -0.78      0.00
   -4    8    3     -0.01      0.00
   -3    8    3     -0.06      0.00
   -2    8    3      0.53      0.00
   -1    8    3     -0.46      0.00
    0    8    3      1.04      0.00
    1    8    3     -0.58      0.00
    2    8    3      0.74      0.00
    3    8    3      0.59      0.00
    4    8    3      0.94      0.00
    5    8    3      0.32      0.00
    6    8    3      0.39      0.00
    7    8    3      0.86      0.00
    8    8    3      0.19      0.00
    9    8    3      1.01      0.00
   10    8    3      0.50      0.00
   11    8    3      1.01      0.00
   12    8    3      0.88      0.00
   13    8    3      0.66      0.00
   14    8    3      0.73      0.00
   15    8    3     -0.56      0.00
   16    8    3     -0.30      0.00
   17    8    3     -0.35      0.00
  -15    9    3     -0.70      0.00
  -14    9    3     -0.90      0.00
  -13    9    3     -1.09      0.00
  -12    9    3      0.03      0.00
  -11    9    3     -1.64      0.00
  -10    9    3      0.14      0.00
   -9    9    3     -0.97      0.00
   -8    9    3      0.14      0.00
   -7    9    3     -0.19      0.00
   -6    9    3      0.27      0.00
   -5    9    3     -0.11      0.00
   -4    9    3      0.07      0.00
   -3    9    3      0.11      0.00
   -2    9    3     -0.32      0.00
   -1    9    3      0.39      0.00
    0    9    3      0.43      0.00
    1    9    3      0.68      0.00
    2    9    3     -0.09      0.00
    3    9    3      0.59      0.00
    4    9    3      0.19      0.00
    5    9    3     -0.05      0.00
    6    9    3      0.51      0.00
    7    9    3     -0.63      0.00
    8    9    3      0.50      0.00
    9    9    3     -0.33      0.00
   10    9    3      1.39      0.00
   11    9    3      0.17      0.00
   12    9    3      1.17      0.00
   13    9    3      0.27      0.00
   14    9    3      1.09      0.00
   15    9    3      0.27      0.00
  -12   10    3     -0.47      0.00
  -11   10    3      0.90      0.00
  -10   10    3     -0.63      0.00
   -9   10    3      1.15      0.00
   -8   10    3     -0.70      0.00
   -7   10    3      1.10      0.00
   -6   10    3     -0.15      0.00
   -5   10    3      0.71      0.00
   -4   10    3      0.10      0.00
   -3   10    3      0.59      0.00
   -2   10    3     -0.38      0.00
   -1   10    3      0.04      0.00
    0   10    3      0.01      0.00
    1   10    3     -0.03      0.00
    2   10    3      0.51      0.00
    3   10    3      0.37      0.00
    4   10    3     -0.37      0.00
    5   10    3      0.01      0.00
    6   10    3     -0.84      0.00
    7   10    3      0.42      0.00
    8   10    3     -0.65      0.00
    9   10    3      0.33      0.00
   10   10    3      0.03      0.00
   11   10    3      0.80      0.00
   12   10    3      0.47      0.00
   -8   11    3      0.59      0.00
   -7   11    3      0.14      0.00
   -6   11    3      0.47      0.00
   -5   11    3     -0.29      0.00
   -4   11    3      0.61      0.00
   -3   11    3     -0.24      0.00
   -2   11    3      0.48      0.00
   -1   11    3      0.54      0.00
    0   11    3      0.34      0.00
    1   11    3      0.49      0.00
    2   11    3      0.08      0.00
    3   11    3      0.53      0.00
    4   11    3      0.51      0.00
    5   11    3      0.05      0.00
    6   11    3      0.45      0.00
    7   11    3     -0.59      0.00
    8   11    3      0.27      0.00
  -24    0    4     -1.22      0.00
  -22    0    4     -0.50      0.00
  -20    0    4     -0.42      0.00
  -18    0    4      0.73      0.00
  -16    0    4      0.62      0.00
  -14    0    4     -1.23      0.00
  -12    0    4     -0.45      0.00
  -10    0    4      1.20      0.00
   -8    0    4      2.76      0.00
   -6    0    4      2.82      0.00
   -4    0    4      9.85      0.00
   -2    0    4     19.35      0.00
    0    0    4     26.23      0.00
    2    0    4     32.14      0.00
    4    0    4     24.12      0.00
    6    0    4     14.14      0.00
    8    0    4      9.33      0.00
   10    0    4      3.78      0.00
   12    0    4      1.01      0.00
   14    0    4     -0.56      0.00
   16    0    4     -0.28      0.00
   18    0    4     -0.24      0.00
   20    0    4     -1.07      0.00
   22    0    4     -1.34      0.00
   24    0    4     -0.95      0.00
  -24    1    4     -0.19      0.00
  -23    1    4     -0.53      0.00
  -22    1    4     -0.21      0.00
  -21    1    4     -0.37      0.00
  -20    1    4      0.36      0.00
  -19    1    4      0.17      0.00
  -18    1    4     -0.61      0.00
  -17    1    4     -0.56      0.00
  -16    1    4     -1.17      0.00
  -15    1    4      0.00      0.00
  -14    1    4     -1.22      0.00
  -13    1    4     -0.18      0.00
  -12    1    4     -0.45      0.00
  -11    1    4      0.23      0.00
  -10    1    4      0.90      0.00
   -9    1    4      1.41      0.00
   -8    1    4      1.36      0.00
   -7    1    4      3.48      0.00
   -6    1    4      2.41      0.00
   -5    1    4      5.62      0.00
   -4    1    4      5.25      0.00
   -3    1    4      7.82      0.00
   -2    1    4      8.39      0.00
   -1    1    4     16.59      0.00
    0    1    4      6.10      0.00
    1    1    4     18.87      0.00
    2    1    4      1.32      0.00
    3    1    4     15.37      0.00
    4    1    4     -1.71      0.00
    5    1    4     13.48      0.00
    6    1    4     -3.68      0.00
    7    1    4      7.55      0.00
    8    1    4     -3.30      0.00
    9    1    4      4.39      0.00
   10    1    4     -2.48      0.00
   11    1    4      2.61      0.00
   12    1    4     -1.17      0.00
   13    1    4      0.73      0.00
   14    1    4      0.43      0.00
   15    1    4      0.51      0.00
   16    1    4      0.67      0.00
   17    1    4      0.46      0.00
   18    1    4      0.05      0.00
   19    1    4      0.38      0.00
   20    1    4     -0.47      0.00
   21    1    4     -0.46      0.00
   22    1    4      0.06      0.00
   23    1    4     -0.18      0.00
   24    1    4      0.66      0.00
  -23    2    4     -0.08      0.00
  -22    2    4      0.38      0.00
  -21    2    4     -0.45      0.00
  -20    2    4     -0.65      0.00
  -19    2    4     -0.52      0.00
  -18    2    4     -0.79      0.00
  -17    2    4     -0.42      0.00
  -16    2    4     -0.62      0.00
  -15    2    4     -1.39      0.00
  -14    2    4     -0.07      0.00
  -13    2    4     -0.67      0.00
  -12    2    4      0.89      0.00
  -11    2    4     -0.48      0.00
  -10    2    4      0.89      0.00
   -9    2    4     -0.21      0.00
   -8    2    4      1.01      0.00
   -7    2    4      0.85      0.00
   -6    2    4      0.46      0.00
   -5    2    4      2.49      0.00
   -4    2    4      1.98      0.00
   -3    2    4      2.51      0.00
   -2    2    4      1.75      0.00
   -1    2    4      2.35      0.00
    0    2    4      0.40      0.00
    1    2    4      3.14      0.00
    2    2    4      2.72      0.00
    3    2    4      0.11      0.00
    4    2    4      1.37      0.00
    5    2    4     -1.90      0.00
    6    2    4      0.48      0.00
    7    2    4     -2.10      0.00
    8    2    4      1.67      0.00
    9    2    4     -1.88      0.00
   10    2    4      1.51      0.00
   11    2    4     -0.35      0.00
   12    2    4      1.72      0.00
   13    2    4      0.36      0.00
   14    2    4      1.16      0.00
   15    2    4      0.78      0.00
   16    2    4      0.49      0.00
   17    2    4      0.65      0.00
   18    2    4     -0.22      0.00
   19    2    4      0.44      0.00
   20    2    4      0.10      0.00
   21    2    4      0.19      0.00
   22    2    4      0.50      0.00
   23    2    4     -0.11      0.00
  -23    3    4      0.76      0.00
  -22    3    4     -1.42      0.00
  -21    3    4      0.65      0.00
  -20    3    4     -0.30      0.00
  -19    3    4     -0.55      0.00
  -18    3    4     -0.31      0.00
  -17    3    4     -0.83      0.00
  -16    3    4      0.13      0.00
  -15    3    4     -0.30      0.00
  -14    3    4     -0.41      0.00
  -13    3    4     -0.51      0.00
  -12    3    4     -1.64      0.00
  -11    3    4     -0.37      0.00
  -10    3    4     -1.20      0.00
   -9    3    4     -0.49      0.00
   -8    3    4     -1.20      0.00
   -7    3    4     -1.00      0.00
   -6    3    4     -1.75      0.00
   -5    3    4     -2.53      0.00
   -4    3    4     -1.60      0.00
   -3    3    4     -4.08      0.00
   -2    3    4      0.07      0.00
   -1    3    4     -3.14      0.00
    0    3    4     -0.31      0.00
    1    3    4     -3.45      0.00
    2    3    4     -0.33      0.00
    3    3    4     -3.99      0.00
    4    3    4      0.70      0.00
    5    3    4     -2.83      0.00
    6    3    4      0.31      0.00
    7    3    4     -1.94      0.00
    8    3    4      0.92      0.00
    9    3    4     -0.77      0.00
   10    3    4      1.14      0.00
   11    3    4     -0.42      0.00
   12    3    4      1.06      0.00
   13    3    4     -0.70      0.00
   14    3    4      0.81      0.00
   15    3    4     -0.98      0.00
   16    3    4      0.78      0.00
   17    3    4     -0.76      0.00
   18    3    4      0.87      0.00
   19    3    4     -0.79      0.00
   20    3    4      0.85      0.00
   21    3    4     -0.99      0.00
   22    3    4      1.27      0.00
   23    3    4      0.05      0.00
  -22    4    4      0.84      0.00
  -21    4    4     -1.12      0.00
  -20    4    4      0.29      0.00
  -19    4    4     -0.96      0.00
  -18    4    4     -0.27      0.00
  -17    4    4      0.07      0.00
  -16    4    4     -1.28      0.00
  -15    4    4     -0.55      0.00
  -14    4    4     -1.26      0.00
  -13    4    4     -0.87      0.00
  -12    4    4     -1.69      0.00
  -11    4    4     -1.27      0.00
  -10    4    4     -2.32      0.00
   -9    4    4     -1.56      0.00
   -8    4    4     -2.22      0.00
   -7    4    4     -1.20      0.00
   -6    4    4     -1.93      0.00
   -5    4    4     -1.45      0.00
   -4    4    4     -1.93      0.00
   -3    4    4     -1.83      0.00
   -2    4    4     -2.77      0.00
   -1    4    4     -1.13      0.00
    0    4    4     -3.01      0.00
    1    4    4      0.04      0.00
    2    4    4     -2.52      0.00
    3    4    4      0.38      0.00
    4    4    4     -2.10      0.00
    5    4    4      1.01      0.00
    6    4    4     -1.68      0.00
    7    4    4      1.37      0.00
    8    4    4     -1.72      0.00
    9    4    4      1.41      0.00
   10    4    4     -1.98      0.00
   11    4    4      1.26      0.00
   12    4    4     -2.28      0.00
   13    4    4      1.34      0.00
   14    4    4     -2.02      0.00
   15    4    4      1.10      0.00
   16    4    4     -1.44      0.00
   17    4    4      0.55      0.00
   18    4    4     -1.19      0.00
   19    4    4      1.31      0.00
   20    4    4     -0.28      0.00
   21    4    4      1.34      0.00
   22    4    4      0.05      0.00
  -21    5    4     -0.30      0.00
  -20    5    4     -0.40      0.00
  -19    5    4     -0.77      0.00
  -18    5    4     -0.83      0.00
  -17    5    4     -0.59      0.00
  -16    5    4     -1.06      0.00
  -15    5    4     -0.49      0.00
  -14    5    4     -0.77      0.00
  -13    5    4     -1.24      0.00
  -12    5    4     -0.96      0.00
  -11    5    4     -1.64      0.00
  -10    5    4     -0.24      0.00
   -9    5    4     -1.72      0.00
   -8    5    4      0.23      0.00
   -7    5    4     -1.36      0.00
   -6    5    4      0.36      0.00
   -5    5    4     -1.03      0.00
   -4    5    4      0.41      0.00
   -3    5    4     -0.52      0.00
   -2    5    4     -0.69      0.00
   -1    5    4     -0.19      0.00
    0    5    4     -0.46      0.00
    1    5    4     -0.07      0.00
    2    5    4      0.25      0.00
    3    5    4      0.23      0.00
    4    5    4     -0.15      0.00
    5    5    4     -0.03      0.00
    6    5    4     -0.14      0.00
    7    5    4     -0.39      0.00
    8    5    4     -0.37      0.00
    9    5    4     -0.72      0.00
   10    5    4     -0.08      0.00
   11    5    4     -1.09      0.00
   12    5    4      0.39      0.00
   13    5    4     -1.10      0.00
   14    5    4      0.27      0.00
   15    5    4     -1.11      0.00
   16    5    4      1.18      0.00
   17    5    4     -0.74      0.00
   18    5    4      1.02      0.00
   19    5    4     -0.25      0.00
   20    5    4      0.53      0.00
   21    5    4     -0.16      0.00
  -20    6    4     -0.88      0.00
  -19    6    4     -0.01      0.00
  -18    6    4     -0.18      0.00
  -17    6    4      0.26      0.00
  -16    6    4      0.40      0.00
  -15    6    4      0.00      0.00
  -14    6    4      0.38      0.00
  -13    6    4     -0.40      0.00
  -12    6    4      0.06      0.00
  -11    6    4      0.05      0.00
  -10    6    4     -0.14      0.00
   -9    6    4      0.55      0.00
   -8    6    4      0.07      0.00
   -7    6    4      1.32      0.00
   -6    6    4      0.22      0.00
   -5    6    4      0.56      0.00
   -4    6    4      0.24      0.00
   -3    6    4      0.73      0.00
   -2    6    4     -0.01      0.00
   -1    6    4      1.19      0.00
    0    6    4      0.19      0.00
    1    6    4     -0.25      0.00
    2    6    4      0.47      0.00
    3    6    4     -0.19      0.00
    4    6    4      0.21      0.00
    5    6    4     -0.58      0.00
    6    6    4      0.54      0.00
    7    6    4     -1.14      0.00
    8    6    4      0.80      0.00
    9    6    4     -0.81      0.00
   10    6    4      0.56      0.00
   11    6    4     -1.01      0.00
   12    6    4      0.36      0.00
   13    6    4     -0.11      0.00
   14    6    4      0.26      0.00
   15    6    4      0.38      0.00
   16    6    4      0.85      0.00
   17    6    4      0.64      0.00
   18    6    4      0.78      0.00
   19    6    4      1.21      0.00
   20    6    4      0.01      0.00
  -19    7    4      1.24      0.00
  -18    7    4      0.33      0.00
  -17    7    4      0.74      0.00
  -16    7    4      0.11      0.00
  -15    7    4      0.96      0.00
  -14    7    4      0.65      0.00
  -13    7    4      0.68      0.00
  -12    7    4      0.85      0.00
  -11    7    4     -0.21      0.00
  -10    7    4      0.83      0.00
   -9    7    4     -0.28      0.00
   -8    7    4      0.11      0.00
   -7    7    4      0.37      0.00
   -6    7    4     -0.29      0.00
   -5    7    4      0.61      0.00
   -4    7    4      0.27      0.00
   -3    7    4      0.31      0.00
   -2    7    4     -0.52      0.00
   -1    7    4      0.56      0.00
    0    7    4     -0.14      0.00
    1    7    4     -0.11      0.00
    2    7    4     -0.10      0.00
    3    7    4     -0.21      0.00
    4    7    4     -0.69      0.00
    5    7    4      0.32      0.00
    6    7    4      0.00      0.00
    7    7    4     -0.09      0.00
    8    7    4     -0.54      0.00
    9    7    4     -0.01      0.00
   10    7    4     -1.00      0.00
   11    7    4     -0.17      0.00
   12    7    4     -0.81      0.00
   13    7    4      0.46      0.00
   14    7    4      0.15      0.00
   15    7    4      1.27      0.00
   16    7    4      1.28      0.00
   17    7    4      0.90      0.00
   18    7    4      0.56      0.00
   19    7    4      0.82      0.00
  -17    8    4     -0.16      0.00
  -16    8    4      1.98      0.00
  -15    8    4      0.50      0.00
  -14    8    4      0.75      0.00
  -13    8    4      1.10      0.00
  -12    8    4      0.35      0.00
  -11    8    4      1.30      0.00
  -10    8    4      0.08      0.00
   -9    8    4      0.60      0.00
   -8    8    4     -0.22      0.00
   -7    8    4      0.43      0.00
   -6    8    4     -0.07      0.00
   -5    8    4     -0.15      0.00
   -4    8    4      0.81      0.00
   -3    8    4     -0.38      0.00
   -2    8    4      0.54      0.00
   -1    8    4     -0.48      0.00
    0    8    4      0.01      0.00
    1    8    4     -1.28      0.00
    2    8    4      0.52      0.00
    3    8    4     -0.99      0.00
    4    8    4     -0.50      0.00
    5    8    4     -0.76      0.00
    6    8    4     -0.82      0.00
    7    8    4     -0.53      0.00
    8    8    4     -1.16      0.00
    9    8    4     -0.31      0.00
   10    8    4     -1.32      0.00
   11    8    4     -0.39      0.00
   12    8    4     -0.59      0.00
   13    8    4     -0.39      0.00
   14    8    4     -0.64      0.00
   15    8    4     -0.33      0.00
   16    8    4      0.22      0.00
   17    8    4      0.31      0.00
  -15    9    4      1.58      0.00
  -14    9    4      1.13      0.00
  -13    9    4      1.17      0.00
  -12    9    4      1.44      0.00
  -11    9    4     -0.32      0.00
  -10    9    4      1.49      0.00
   -9    9    4     -0.35      0.00
   -8    9    4      0.85      0.00
   -7    9    4      0.10      0.00
   -6    9    4     -0.03      0.00
   -5    9    4     -0.13      0.00
   -4    9    4      0.09      0.00
   -3    9    4     -0.54      0.00
   -2    9    4      0.03      0.00
   -1    9    4      0.30      0.00
    0    9    4     -0.58      0.00
    1    9    4     -0.16      0.00
    2    9    4     -0.95      0.00
    3    9    4     -0.41      0.00
    4    9    4     -0.56      0.00
    5    9    4     -0.27      0.00
    6    9    4      0.23      0.00
    7    9    4     -0.78      0.00
    8    9    4      0.73      0.00
    9    9    4     -0.78      0.00
   10    9    4      0.26      0.00
   11    9    4     -1.83      0.00
   12    9    4     -0.36      0.00
   13    9    4     -1.36      0.00
   14    9    4     -0.04      0.00
   15    9    4     -0.39      0.00
  -12   10    4     -0.07      0.00
  -11   10    4      0.87      0.00
  -10   10    4     -0.71      0.00
   -9   10    4      0.42      0.00
   -8   10    4     -1.25      0.00
   -7   10    4      0.20      0.00
   -6   10    4     -1.13      0.00
   -5   10    4      0.34      0.00
   -4   10    4     -0.50      0.00
   -3   10    4      0.16      0.00
   -2   10    4     -0.18      0.00
   -1   10    4      0.05      0.00
    0   10    4      0.10      0.00
    1   10    4     -0.05      0.00
    2   10    4      0.44      0.00
    3   10    4     -0.36      0.00
    4   10    4     -0.25      0.00
    5   10    4      0.47      0.00
    6   10    4     -0.03      0.00
    7   10    4      0.91      0.00
    8   10    4     -0.35      0.00
    9   10    4      0.35      0.00
   10   10    4     -0.45      0.00
   11   10    4      0.06      0.00
   12   10    4     -0.39      0.00
   -8   11    4     -0.02      0.00
   -7   11    4     -0.55      0.00
   -6   11    4     -0.09      0.00
   -5   11    4     -0.38      0.00
   -4   11    4      0.16      0.00
   -3   11    4     -0.18      0.00
   -2   11    4      0.33      0.00
   -1   11    4     -0.03      0.00
    0   11    4     -0.64      0.00
    1   11    4     -0.16      0.00
    2   11    4     -0.88      0.00
    3   11    4      0.10      0.00
    4   11    4     -0.27      0.00
    5   11    4     -0.06      0.00
    6   11    4      0.14      0.00
    7   11    4     -0.34      0.00
    8   11    4      0.68      0.00
  -23    0    5      1.57      0.00
  -21    0    5      0.84      0.00
  -19    0    5     -0.23      0.00
  -17    0    5     -0.53      0.00
  -15    0    5     -0.70      0.00
  -13    0    5      1.27      0.00
  -11    0    5      0.77      0.00
   -9    0    5     -1.26      0.00
   -7    0    5     -3.15      0.00
   -5    0    5     -3.48      0.00
   -3    0    5     -9.05      0.00
   -1    0    5    -21.30      0.00
    1    0    5    -24.83      0.00
    3    0    5    -24.44      0.00
    5    0    5    -19.74      0.00
    7    0    5    -11.25      0.00
    9    0    5     -7.26      0.00
   11    0    5     -2.61      0.00
   13    0    5      0.45      0.00
   15    0    5      0.56      0.00
   17    0    5     -0.07      0.00
   19    0    5      0.43      0.00
   21    0    5      1.77      0.00
   23    0    5      1.45      0.00
  -24    1    5      0.52      0.00
  -23    1    5      0.18      0.00
  -22    1    5      0.34      0.00
  -21    1    5      0.21      0.00
  -20    1    5      0.60      0.00
  -19    1    5     -0.28      0.00
  -18    1    5     -0.15      0.00
  -17    1    5      0.65      0.00
  -16    1    5      0.36      0.00
  -15    1    5      1.73      0.00
  -14    1    5      0.44      0.00
  -13    1    5      0.94      0.00
  -12    1    5     -0.29      0.00
  -11    1    5      0.16      0.00
  -10    1    5     -0.63      0.00
   -9    1    5     -0.62      0.00
   -8    1    5     -1.40      0.00
   -7    1    5     -1.43      0.00
   -6    1    5     -2.71      0.00
   -5    1    5     -3.37      0.00
   -4    1    5     -7.08      0.00
   -3    1    5     -5.55      0.00
   -2    1    5     -9.21      0.00
   -1    1    5     -7.04      0.00
    0    1    5    -13.88      0.00
    1    1    5     -5.15      0.00
    2    1    5    -17.89      0.00
    3    1    5     -0.44      0.00
    4    1    5    -13.12      0.00
    5    1    5      1.85      0.00
    6    1    5     -9.94      0.00
    7    1    5      2.91      0.00
    8    1    5     -6.70      0.00
    9    1    5      3.06      0.00
   10    1    5     -3.34      0.00
   11    1    5      2.11      0.00
   12    1    5     -2.01      0.00
   13    1    5      0.79      0.00
   14    1    5     -0.60      0.00
   15    1    5     -0.49      0.00
   16    1    5     -0.41      0.00
   17    1    5     -0.28      0.00
   18    1    5     -0.35      0.00
   19    1    5      0.50      0.00
   20    1    5     -0.26      0.00
   21    1    5      0.63      0.00
   22    1    5      0.42      0.00
   23    1    5      0.10      0.00
  -23    2    5     -0.52      0.00
  -22    2    5      0.51      0.00
  -21    2    5     -0.33      0.00
  -20    2    5      0.06      0.00
  -19    2    5      0.79      0.00
  -18    2    5      0.81      0.00
  -17    2    5      1.14      0.00
  -16    2    5      0.34      0.00
  -15    2    5      0.24      0.00
  -14    2    5      1.21      0.00
  -13    2    5     -0.14      0.00
  -12    2    5      1.20      0.00
  -11    2    5     -0.82      0.00
  -10    2    5      0.13      0.00
   -9    2    5     -1.00      0.00
   -8    2    5     -0.30      0.00
   -7    2    5     -1.50      0.00
   -6    2    5     -0.83      0.00
   -5    2    5     -0.73      0.00
   -4    2    5     -2.25      0.00
   -3    2    5     -0.89      0.00
   -2    2    5     -3.57      0.00
   -1    2    5     -2.88      0.00
    0    2    5     -2.40      0.00
    1    2    5     -1.27      0.00
    2    2    5     -2.06      0.00
    3    2    5     -1.60      0.00
    4    2    5     -0.35      0.00
    5    2    5     -2.06      0.00
    6    2    5      2.01      0.00
    7    2    5     -0.84      0.00
    8    2    5      1.94      0.00
    9    2    5     -1.82      0.00
   10    2    5      1.44      0.00
   11    2    5     -1.96      0.00
   12    2    5      0.16      0.00
   13    2    5     -1.54      0.00
   14    2    5     -0.63      0.00
   15    2    5     -0.88      0.00
   16    2    5     -0.73      0.00
   17    2    5     -0.46      0.00
   18    2    5     -0.39      0.00
   19    2    5      0.11      0.00
   20    2    5      0.08      0.00
   21    2    5      0.16      0.00
   22    2    5     -0.06      0.00
   23    2    5     -0.63      0.00
  -23    3    5      0.66      0.00
  -22    3    5     -0.87      0.00
  -21    3    5      1.42      0.00
  -20    3    5     -0.19      0.00
  -19    3    5      0.26      0.00
  -18    3    5      0.56      0.00
  -17    3    5     -0.27      0.00
  -16    3    5      0.88      0.00
  -15    3    5      0.29      0.00
  -14    3    5      0.19      0.00
  -13    3    5      0.33      0.00
  -12    3    5      0.31      0.00
  -11    3    5      1.53      0.00
  -10    3    5      0.41      0.00
   -9    3    5      1.58      0.00
   -8    3    5      0.55      0.00
   -7    3    5      1.07      0.00
   -6    3    5      1.44      0.00
   -5    3    5      1.11      0.00
   -4    3    5      2.31      0.00
   -3    3    5      1.46      0.00
   -2    3    5      3.81      0.00
   -1    3    5      0.06      0.00
    0    3    5      3.35      0.00
    1    3    5     -0.83      0.00
    2    3    5      2.67      0.00
    3    3    5      0.09      0.00
    4    3    5      3.52      0.00
    5    3    5     -0.39      0.00
    6    3    5      2.47      0.00
    7    3    5     -0.58      0.00
    8    3    5      1.08      0.00
    9    3    5     -1.01      0.00
   10    3    5      0.46      0.00
   11    3    5     -1.24      0.00
   12    3    5      0.50      0.00
   13    3    5     -0.84      0.00
   14    3    5      0.61      0.00
   15    3    5     -0.49      0.00
   16    3    5      0.83      0.00
   17    3    5     -0.51      0.00
   18    3    5      1.10      0.00
   19    3    5     -1.18      0.00
   20    3    5      0.62      0.00
   21    3    5     -1.07      0.00
   22    3    5      0.65      0.00
   23    3    5     -0.72      0.00
  -22    4    5      0.87      0.00
  -21    4    5     -1.15      0.00
  -20    4    5      0.74      0.00
  -19    4    5      0.01      0.00
  -18    4    5      0.68      0.00
  -17    4    5      0.36      0.00
  -16    4    5     -0.07      0.00
  -15    4    5      1.04      0.00
  -14    4    5      0.55      0.00
  -13    4    5      1.44      0.00
  -12    4    5      1.23      0.00
  -11    4    5      1.67      0.00
  -10    4    5      1.01      0.00
   -9    4    5      2.28      0.00
   -8    4    5      1.56      0.00
   -7    4    5      2.16      0.00
   -6    4    5      1.76      0.00
   -5    4    5      2.07      0.00
   -4    4    5      1.47      0.00
   -3    4    5      2.07      0.00
   -2    4    5      1.30      0.00
   -1    4    5      2.58      0.00
    0    4    5      1.01      0.00
    1    4    5      2.96      0.00
    2    4    5     -0.01      0.00
    3    4    5      2.24      0.00
    4    4    5     -0.64      0.00
    5    4    5      1.75      0.00
    6    4    5     -1.14      0.00
    7    4    5      1.65      0.00
    8    4    5     -1.27      0.00
    9    4    5      1.80      0.00
   10    4    5     -1.11      0.00
   11    4    5      2.00      0.00
   12    4    5     -1.11      0.00
   13    4    5      2.03      0.00
   14    4    5     -1.08      0.00
   15    4    5      1.88      0.00
   16    4    5     -1.25      0.00
   17    4    5      0.98      0.00
   18    4    5     -0.53      0.00
   19    4    5      0.68      0.00
   20    4    5     -0.81      0.00
   21    4    5      0.28      0.00
   22    4    5     -1.35      0.00
  -21    5    5      0.26      0.00
  -20    5    5      0.50      0.00
  -19    5    5      0.72      0.00
  -18    5    5      0.46      0.00
  -17    5    5      0.45      0.00
  -16    5    5      0.58      0.00
  -15    5    5      0.71      0.00
  -14    5    5      0.49      0.00
  -13    5    5      0.86      0.00
  -12    5    5      1.35      0.00
  -11    5    5      1.04      0.00
  -10    5    5      1.77      0.00
   -9    5    5      0.21      0.00
   -8    5    5      1.51      0.00
   -7    5    5     -0.76      0.00
   -6    5    5      0.95      0.00
   -5    5    5     -0.06      0.00
   -4    5    5      0.76      0.00
   -3    5    5      0.18      0.00
   -2    5    5      0.62      0.00
   -1    5    5      0.32      0.00
    0    5    5     -0.02      0.00
    1    5    5      0.37      0.00
    2    5    5     -0.10      0.00
    3    5    5     -0.22      0.00
    4    5    5     -0.02      0.00
    5    5    5      0.37      0.00
    6    5    5      0.14      0.00
    7    5    5      0.71      0.00
    8    5    5      0.45      0.00
    9    5    5      0.26      0.00
   10    5    5      0.50      0.00
   11    5    5      0.00      0.00
   12    5    5      0.76      0.00
   13    5    5     -0.56      0.00
   14    5    5      0.93      0.00
   15    5    5     -0.27      0.00
   16    5    5      0.93      0.00
   17    5    5     -0.77      0.00
   18    5    5      0.71      0.00
   19    5    5     -1.40      0.00
   20    5    5      0.00      0.00
   21    5    5     -0.34      0.00
  -20    6    5     -0.31      0.00
  -19    6    5      0.73      0.00
  -18    6    5     -0.29      0.00
  -17    6    5      0.17      0.00
  -16    6    5      0.07      0.00
  -15    6    5     -0.50      0.00
  -14    6    5     -0.10      0.00
  -13    6    5     -0.24      0.00
  -12    6    5     -0.14      0.00
  -11    6    5      0.11      0.00
  -10    6    5     -0.52      0.00
   -9    6    5     -0.15      0.00
   -8    6    5     -0.42      0.00
   -7    6    5     -0.56      0.00
   -6    6    5     -1.07      0.00
   -5    6    5     -0.34      0.00
   -4    6    5     -1.17      0.00
   -3    6    5     -0.30      0.00
   -2    6    5     -0.38      0.00
   -1    6    5     -0.31      0.00
    0    6    5     -0.89      0.00
    1    6    5     -0.17      0.00
    2    6    5      0.07      0.00
    3    6    5     -0.37      0.00
    4    6    5      0.80      0.00
    5    6    5     -0.34      0.00
    6    6    5      0.44      0.00
    7    6    5     -0.67      0.00
    8    6    5      0.91      0.00
    9    6    5     -0.97      0.00
   10    6    5      0.86      0.00
   11    6    5     -0.46      0.00
   12    6    5      0.96      0.00
   13    6    5     -0.49      0.00
   14    6    5      0.26      0.00
   15    6    5     -0.67      0.00
   16    6    5     -0.91      0.00
   17    6    5     -0.67      0.00
   18    6    5     -0.62      0.00
   19    6    5     -0.40      0.00
   20    6    5     -0.64      0.00
  -19    7    5      0.10      0.00
  -18    7    5     -1.28      0.00
  -17    7    5     -0.56      0.00
  -16    7    5     -0.92      0.00
  -15    7    5     -0.64      0.00
  -14    7    5     -0.47      0.00
  -13    7    5     -0.64      0.00
  -12    7    5     -0.56      0.00
  -11    7    5     -0.75      0.00
  -10    7    5     -0.07      0.00
   -9    7    5     -0.66      0.00
   -8    7    5      0.23      0.00
   -7    7    5     -0.24      0.00
   -6    7    5     -0.43      0.00
   -5    7    5      0.71      0.00
   -4    7    5     -1.02      0.00
   -3    7    5     -0.09      0.00
   -2    7    5     -0.36      0.00
   -1    7    5      0.01      0.00
    0    7    5     -0.32      0.00
    1    7    5      0.63      0.00
    2    7    5     -0.37      0.00
    3    7    5      0.10      0.00
    4    7    5     -0.04      0.00
    5    7    5      0.42      0.00
    6    7    5     -0.34      0.00
    7    7    5      0.37      0.00
    8    7    5      0.21      0.00
    9    7    5      0.62      0.00
   10    7    5      0.14      0.00
   11    7    5      0.81      0.00
   12    7    5     -0.25      0.00
   13    7    5      0.15      0.00
   14    7    5     -0.44      0.00
   15    7    5     -0.39      0.00
   16    7    5     -1.34      0.00
   17    7    5     -0.98      0.00
   18    7    5     -1.08      0.00
   19    7    5     -0.59      0.00
  -17    8    5     -1.31      0.00
  -16    8    5      0.13      0.00
  -15    8    5     -1.87      0.00
  -14    8    5     -0.96      0.00
  -13    8    5     -0.80      0.00
  -12    8    5     -1.22      0.00
  -11    8    5      0.36      0.00
  -10    8    5     -0.95      0.00
   -9    8    5      0.09      0.00
   -8    8    5     -0.11      0.00
   -7    8    5     -0.27      0.00
   -6    8    5     -0.13      0.00
   -5    8    5     -0.01      0.00
   -4    8    5     -0.15      0.00
   -3    8    5     -0.37      0.00
   -2    8    5      0.56      0.00
   -1    8    5     -0.80      0.00
    0    8    5      0.66      0.00
    1    8    5      0.00      0.00
    2    8    5      1.21      0.00
    3    8    5     -0.12      0.00
    4    8    5      1.23      0.00
    5    8    5      0.54      0.00
    6    8    5      0.68      0.00
    7    8    5      1.17      0.00
    8    8    5      0.37      0.00
    9    8    5      1.20      0.00
   10    8    5      0.34      0.00
   11    8    5      1.58      0.00
   12    8    5      0.36      0.00
   13    8    5      0.46      0.00
   14    8    5     -0.09      0.00
   15    8    5      0.16      0.00
   16    8    5     -0.20      0.00
   17    8    5      0.18      0.00
  -15    9    5     -0.45      0.00
  -14    9    5     -0.93      0.00
  -13    9    5     -1.37      0.00
  -12    9    5     -0.84      0.00
  -11    9    5     -1.67      0.00
  -10    9    5      0.02      0.00
   -9    9    5     -1.11      0.00
   -8    9    5      0.46      0.00
   -7    9    5     -0.62      0.00
   -6    9    5      0.20      0.00
   -5    9    5     -0.02      0.00
   -4    9    5      0.06      0.00
   -3    9    5     -0.01      0.00
   -2    9    5      0.58      0.00
   -1    9    5      0.09      0.00
    0    9    5     -0.05      0.00
    1    9    5      0.73      0.00
    2    9    5     -0.03      0.00
    3    9    5      0.99      0.00
    4    9    5      0.75      0.00
    5    9    5      0.36      0.00
    6    9    5      0.50      0.00
    7    9    5     -0.26      0.00
    8    9    5      1.15      0.00
    9    9    5     -0.55      0.00
   10    9    5      1.15      0.00
   11    9    5     -0.36      0.00
   12    9    5      1.62      0.00
   13    9    5      0.35      0.00
   14    9    5      1.55      0.00
   15    9    5      0.10      0.00
  -12   10    5     -0.42      0.00
  -11   10    5      0.44      0.00
  -10   10    5     -0.82      0.00
   -9   10    5      0.78      0.00
   -8   10    5     -0.28      0.00
   -7   10    5      1.11      0.00
   -6   10    5      0.23      0.00
   -5   10    5      1.00      0.00
   -4   10    5     -0.29      0.00
   -3   10    5      0.23      0.00
   -2   10    5     -0.52      0.00
   -1   10    5     -0.37      0.00
    0   10    5      0.15      0.00
    1   10    5     -0.26      0.00
    2   10    5      0.33      0.00
    3   10    5     -0.64      0.00
    4   10    5      0.15      0.00
    5   10    5      0.01      0.00
    6   10    5     -0.54      0.00
    7   10    5      0.16      0.00
    8   10    5     -0.92      0.00
    9   10    5      0.23      0.00
   10   10    5     -0.01      0.00
   11   10    5      0.68      0.00
   12   10    5      0.06      0.00
   -7   11    5      0.14      0.00
   -6   11    5      0.24      0.00
   -5   11    5     -0.21      0.00
   -4   11    5      0.16      0.00
   -3   11    5     -0.13      0.00
   -2   11    5     -0.09      0.00
   -1   11    5     -0.08      0.00
    0   11    5     -0.51      0.00
    1   11    5      0.56      0.00
    2   11    5     -0.25      0.00
    3   11    5      0.95      0.00
    4   11    5     -0.05      0.00
    5   11    5      0.05      0.00
    6   11    5     -0.22      0.00
    7   11    5     -0.29      0.00
  -22    0    6     -1.51      0.00
  -20    0    6     -1.00      0.00
  -18    0    6      0.90      0.00
  -16    0    6      0.62      0.00
  -14    0    6      0.13      0.00
  -12    0    6     -0.81      0.00
  -10    0    6     -0.66      0.00
   -8    0    6      0.76      0.00
   -6    0    6      2.56      0.00
   -4    0    6      5.45      0.00
   -2    0    6      9.34      0.00
    0    0    6     19.27      0.00
    2    0    6     22.97      0.00
    4    0    6     18.52      0.00
    6    0    6     15.11      0.00
    8    0    6      9.56      0.00
   10    0    6      5.26      0.00
   12    0    6      1.57      0.00
   14    0    6     -1.02      0.00
   16    0    6     -0.59      0.00
   18    0    6      0.15      0.00
   20    0    6     -0.54      0.00
   22    0    6     -1.97      0.00
  -23    1    6     -0.71      0.00
  -22    1    6     -0.34      0.00
  -21    1    6     -0.26      0.00
  -20    1    6      0.13      0.00
  -19    1    6     -0.49      0.00
  -18    1    6     -0.05      0.00
  -17    1    6     -0.14      0.00
  -16    1    6     -0.74      0.00
  -15    1    6      0.12      0.00
  -14    1    6     -2.02      0.00
  -13    1    6     -0.56      0.00
  -12    1    6     -1.01      0.00
  -11    1    6      0.18      0.00
  -10    1    6      0.22      0.00
   -9    1    6      0.93      0.00
   -8    1    6      0.54      0.00
   -7    1    6      1.93      0.00
   -6    1    6      1.40      0.00
   -5    1    6      2.30      0.00
   -4    1    6      3.85      0.00
   -3    1    6      6.58      0.00
   -2    1    6      5.83      0.00
   -1    1    6     11.06      0.00
    0    1    6      5.38      0.00
    1    1    6     12.02      0.00
    2    1    6      3.51      0.00
    3    1    6     14.40      0.00
    4    1    6      0.25      0.00
    5    1    6     11.59      0.00
    6    1    6     -1.75      0.00
    7    1    6      7.69      0.00
    8    1    6     -2.58      0.00
    9    1    6      5.72      0.00
   10    1    6     -2.96      0.00
   11    1    6      2.59      0.00
   12    1    6     -1.78      0.00
   13    1    6      1.08      0.00
   14    1    6     -0.34      0.00
   15    1    6      0.63      0.00
   16    1    6      0.27      0.00
   17    1    6      0.73      0.00
   18    1    6     -0.34      0.00
   19    1    6      0.18      0.00
   20    1    6     -1.01      0.00
   21    1    6     -0.28      0.00
   22    1    6     -0.66      0.00
   23    1    6     -0.35      0.00
  -23    2    6     -0.60      0.00
  -22    2    6      0.64      0.00
  -21    2    6     -0.89      0.00
  -20    2    6      0.01      0.00
  -19    2    6      0.08      0.00
  -18    2    6     -0.90      0.00
  -17    2    6     -0.64      0.00
  -16    2    6     -1.29      0.00
  -15    2    6     -0.68      0.00
  -14    2    6     -0.03      0.00
  -13    2    6     -0.80      0.00
  -12    2    6      0.58      0.00
  -11    2    6     -1.52      0.00
  -10    2    6      0.82      0.00
   -9    2    6     -0.33      0.00
   -8    2    6      0.91      0.00
   -7    2    6      0.86      0.00
   -6    2    6      1.42      0.00
   -5    2    6      1.43      0.00
   -4    2    6      1.58      0.00
   -3    2    6      1.96      0.00
   -2    2    6      0.38      0.00
   -1    2    6      3.59      0.00
    0    2    6      2.36      0.00
    1    2    6      3.10      0.00
    2    2    6      2.58      0.00
    3    2    6      1.30      0.00
    4    2    6      1.20      0.00
    5    2    6     -0.10      0.00
    6    2    6      1.85      0.00
    7    2    6     -1.84      0.00
    8    2    6      1.42      0.00
    9    2    6     -1.60      0.00
   10    2    6      1.89      0.00
   11    2    6     -0.86      0.00
   12    2    6      2.18      0.00
   13    2    6     -0.10      0.00
   14    2    6      1.46      0.00
   15    2    6      0.53      0.00
   16    2    6      0.45      0.00
   17    2    6      0.54      0.00
   18    2    6      0.11      0.00
   19    2    6      0.18      0.00
   20    2    6      0.19      0.00
   21    2    6     -0.38      0.00
   22    2    6     -0.18      0.00
   23    2    6     -0.26      0.00
  -23    3    6      1.41      0.00
  -22    3    6     -0.86      0.00
  -21    3    6      1.01      0.00
  -20    3    6     -0.90      0.00
  -19    3    6     -0.24      0.00
  -18    3    6     -0.38      0.00
  -17    3    6     -0.47      0.00
  -16    3    6      0.59      0.00
  -15    3    6     -0.74      0.00
  -14    3    6     -0.53      0.00
  -13    3    6     -0.39      0.00
  -12    3    6     -0.66      0.00
  -11    3    6     -0.14      0.00
  -10    3    6     -0.98      0.00
   -9    3    6     -0.28      0.00
   -8    3    6     -1.65      0.00
   -7    3    6     -0.50      0.00
   -6    3    6     -1.39      0.00
   -5    3    6     -1.87      0.00
   -4    3    6     -0.68      0.00
   -3    3    6     -2.36      0.00
   -2    3    6     -0.40      0.00
   -1    3    6     -2.84      0.00
    0    3    6     -0.01      0.00
    1    3    6     -3.37      0.00
    2    3    6      1.02      0.00
    3    3    6     -2.61      0.00
    4    3    6      0.49      0.00
    5    3    6     -2.74      0.00
    6    3    6      0.51      0.00
    7    3    6     -1.91      0.00
    8    3    6      0.85      0.00
    9    3    6     -0.50      0.00
   10    3    6      0.94      0.00
   11    3    6     -0.26      0.00
   12    3    6      1.02      0.00
   13    3    6     -0.60      0.00
   14    3    6      0.63      0.00
   15    3    6     -0.67      0.00
   16    3    6      0.45      0.00
   17    3    6     -0.49      0.00
   18    3    6      0.35      0.00
   19    3    6     -1.18      0.00
   20    3    6      1.02      0.00
   21    3    6     -0.73      0.00
   22    3    6      1.24      0.00
  -22    4    6      0.75      0.00
  -21    4    6     -1.25      0.00
  -20    4    6      1.04      0.00
  -19    4    6     -0.60      0.00
  -18    4    6     -0.16      0.00
  -17    4    6     -0.17      0.00
  -16    4    6     -0.53      0.00
  -15    4    6     -0.12      0.00
  -14    4    6     -0.55      0.00
  -13    4    6     -0.59      0.00
  -12    4    6     -1.53      0.00
  -11    4    6     -1.53      0.00
  -10    4    6     -1.96      0.00
   -9    4    6     -1.09      0.00
   -8    4    6     -2.20      0.00
   -7    4    6     -1.28      0.00
   -6    4    6     -1.91      0.00
   -5    4    6     -2.05      0.00
   -4    4    6     -2.00      0.00
   -3    4    6     -1.79      0.00
   -2    4    6     -2.40      0.00
   -1    4    6     -0.96      0.00
    0    4    6     -2.31      0.00
    1    4    6     -0.54      0.00
    2    4    6     -2.47      0.00
    3    4    6      0.16      0.00
    4    4    6     -2.05      0.00
    5    4    6      0.72      0.00
    6    4    6     -1.56      0.00
    7    4    6      1.01      0.00
    8    4    6     -1.63      0.00
    9    4    6      1.19      0.00
   10    4    6     -1.76      0.00
   11    4    6      0.96      0.00
   12    4    6     -1.90      0.00
   13    4    6      1.04      0.00
   14    4    6     -1.62      0.00
   15    4    6      0.72      0.00
   16    4    6     -1.50      0.00
   17    4    6      0.97      0.00
   18    4    6     -0.76      0.00
   19    4    6      0.95      0.00
   20    4    6     -0.09      0.00
   21    4    6      0.51      0.00
   22    4    6     -0.29      0.00
  -21    5    6     -0.24      0.00
  -20    5    6     -0.20      0.00
  -19    5    6     -0.60      0.00
  -18    5    6     -0.72      0.00
  -17    5    6     -0.20      0.00
  -16    5    6     -0.41      0.00
  -15    5    6     -0.54      0.00
  -14    5    6     -0.45      0.00
  -13    5    6     -0.73      0.00
  -12    5    6     -0.77      0.00
  -11    5    6     -1.31      0.00
  -10    5    6     -0.88      0.00
   -9    5    6     -1.63      0.00
   -8    5    6     -0.44      0.00
   -7    5    6     -1.28      0.00
   -6    5    6      0.71      0.00
   -5    5    6     -0.79      0.00
   -4    5    6      0.16      0.00
   -3    5    6     -0.39      0.00
   -2    5    6     -0.65      0.00
   -1    5    6     -0.47      0.00
    0    5    6     -0.14      0.00
    1    5    6      0.00      0.00
    2    5    6     -0.16      0.00
    3    5    6      0.27      0.00
    4    5    6     -0.22      0.00
    5    5    6     -0.15      0.00
    6    5    6     -0.47      0.00
    7    5    6     -0.27      0.00
    8    5    6     -0.85      0.00
    9    5    6     -0.32      0.00
   10    5    6     -0.26      0.00
   11    5    6     -0.25      0.00
   12    5    6     -0.03      0.00
   13    5    6     -0.37      0.00
   14    5    6      0.48      0.00
   15    5    6     -0.82      0.00
   16    5    6      0.77      0.00
   17    5    6     -0.83      0.00
   18    5    6      0.43      0.00
   19    5    6     -0.64      0.00
   20    5    6      0.99      0.00
   21    5    6      0.14      0.00
  -20    6    6     -0.52      0.00
  -19    6    6      0.27      0.00
  -18    6    6     -0.41      0.00
  -17    6    6      0.63      0.00
  -16    6    6     -0.02      0.00
  -15    6    6      0.09      0.00
  -14    6    6      0.38      0.00
  -13    6    6      0.00      0.00
  -12    6    6      0.19      0.00
  -11    6    6      0.37      0.00
  -10    6    6      0.06      0.00
   -9    6    6      1.01      0.00
   -8    6    6      0.47      0.00
   -7    6    6      0.72      0.00
   -6    6    6      0.99      0.00
   -5    6    6      0.46      0.00
   -4    6    6      0.58      0.00
   -3    6    6      1.32      0.00
   -2    6    6      0.29      0.00
   -1    6    6      0.66      0.00
    0    6    6      0.57      0.00
    1    6    6      0.25      0.00
    2    6    6      0.26      0.00
    3    6    6     -0.04      0.00
    4    6    6      0.22      0.00
    5    6    6     -0.93      0.00
    6    6    6      0.50      0.00
    7    6    6     -0.63      0.00
    8    6    6      0.70      0.00
    9    6    6     -0.63      0.00
   10    6    6      1.05      0.00
   11    6    6     -0.79      0.00
   12    6    6      0.59      0.00
   13    6    6     -0.75      0.00
   14    6    6      0.45      0.00
   15    6    6     -0.49      0.00
   16    6    6      0.84      0.00
   17    6    6      0.90      0.00
   18    6    6      0.55      0.00
   19    6    6      1.07      0.00
   20    6    6      0.05      0.00
  -19    7    6      0.83      0.00
  -18    7    6     -0.06      0.00
  -17    7    6      0.87      0.00
  -16    7    6      0.44      0.00
  -15    7    6      1.14      0.00
  -14    7    6      1.03      0.00
  -13    7    6      0.51      0.00
  -12    7    6      0.92      0.00
  -11    7    6      0.15      0.00
  -10    7    6      0.59      0.00
   -9    7    6      0.28      0.00
   -8    7    6      0.09      0.00
   -7    7    6      0.26      0.00
   -6    7    6      0.27      0.00
   -5    7    6      0.47      0.00
   -4    7    6     -0.35      0.00
   -3    7    6      1.04      0.00
   -2    7    6     -0.30      0.00
   -1    7    6      0.58      0.00
    0    7    6      0.20      0.00
    1    7    6      0.24      0.00
    2    7    6     -0.63      0.00
    3    7    6      0.66      0.00
    4    7    6     -0.42      0.00
    5    7    6      0.30      0.00
    6    7    6     -0.17      0.00
    7    7    6      0.29      0.00
    8    7    6     -0.44      0.00
    9    7    6     -0.22      0.00
   10    7    6     -0.71      0.00
   11    7    6     -0.46      0.00
   12    7    6     -0.57      0.00
   13    7    6      0.62      0.00
   14    7    6      0.44      0.00
   15    7    6      0.86      0.00
   16    7    6      0.77      0.00
   17    7    6      1.04      0.00
   18    7    6      0.40      0.00
  -17    8    6     -0.06      0.00
  -16    8    6      1.37      0.00
  -15    8    6      0.20      0.00
  -14    8    6      0.95      0.00
  -13    8    6      1.04      0.00
  -12    8    6      0.67      0.00
  -11    8    6      0.97      0.00
  -10    8    6     -0.34      0.00
   -9    8    6      0.60      0.00
   -8    8    6     -0.44      0.00
   -7    8    6      0.04      0.00
   -6    8    6      0.32      0.00
   -5    8    6     -0.17      0.00
   -4    8    6      0.28      0.00
   -3    8    6      0.23      0.00
   -2    8    6      0.04      0.00
   -1    8    6     -0.44      0.00
    0    8    6      0.68      0.00
    1    8    6     -0.85      0.00
    2    8    6      0.11      0.00
    3    8    6     -1.03      0.00
    4    8    6     -0.22      0.00
    5    8    6     -1.19      0.00
    6    8    6     -0.65      0.00
    7    8    6     -0.80      0.00
    8    8    6     -1.55      0.00
    9    8    6     -0.24      0.00
   10    8    6     -1.08      0.00
   11    8    6     -0.01      0.00
   12    8    6     -1.29      0.00
   13    8    6     -0.18      0.00
   14    8    6     -0.75      0.00
   15    8    6      0.26      0.00
   16    8    6      0.11      0.00
   17    8    6      0.48      0.00
  -15    9    6      1.66      0.00
  -14    9    6      0.84      0.00
  -13    9    6      0.72      0.00
  -12    9    6      1.47      0.00
  -11    9    6      0.05      0.00
  -10    9    6      1.68      0.00
   -9    9    6      0.12      0.00
   -8    9    6      0.70      0.00
   -7    9    6     -0.21      0.00
   -6    9    6      0.26      0.00
   -5    9    6     -0.60      0.00
   -4    9    6      0.16      0.00
   -3    9    6     -0.24      0.00
   -2    9    6      0.02      0.00
   -1    9    6     -0.34      0.00
    0    9    6     -0.35      0.00
    1    9    6     -0.16      0.00
    2    9    6     -0.89      0.00
    3    9    6      0.03      0.00
    4    9    6     -0.91      0.00
    5    9    6     -1.01      0.00
    6    9    6     -0.11      0.00
    7    9    6     -0.77      0.00
    8    9    6      0.38      0.00
    9    9    6     -1.30      0.00
   10    9    6      0.09      0.00
   11    9    6     -1.68      0.00
   12    9    6      0.25      0.00
   13    9    6     -1.17      0.00
   14    9    6     -0.01      0.00
  -12   10    6      0.51      0.00
  -11   10    6      0.57      0.00
  -10   10    6     -0.49      0.00
   -9   10    6      0.36      0.00
   -8   10    6     -1.02      0.00
   -7   10    6      0.03      0.00
   -6   10    6     -0.92      0.00
   -5   10    6     -0.28      0.00
   -4   10    6     -0.64      0.00
   -3   10    6      0.18      0.00
   -2   10    6      0.05      0.00
   -1   10    6      0.56      0.00
    0   10    6      0.95      0.00
    1   10    6     -0.19      0.00
    2   10    6      0.51      0.00
    3   10    6     -0.51      0.00
    4   10    6      0.56      0.00
    5   10    6      0.01      0.00
    6   10    6      0.20      0.00
    7   10    6      0.36      0.00
    8   10    6     -0.37      0.00
    9   10    6      0.76      0.00
   10   10    6     -0.10      0.00
   11   10    6      0.05      0.00
   -7   11    6     -0.32      0.00
   -6   11    6     -0.28      0.00
   -5   11    6      0.06      0.00
   -4   11    6      0.43      0.00
   -3   11    6      0.35      0.00
   -2   11    6      0.32      0.00
   -1   11    6      0.31      0.00
    0   11    6     -0.23      0.00
    1   11    6      0.68      0.00
    2   11    6     -0.50      0.00
    3   11    6      0.75      0.00
    4   11    6     -0.78      0.00
    5   11    6      0.11      0.00
    6   11    6      0.10      0.00
    7   11    6      0.25      0.00
  -23    0    7      1.64      0.00
  -21    0    7      1.29      0.00
  -19    0    7      0.62      0.00
  -17    0    7     -1.26      0.00
  -15    0    7     -1.02      0.00
  -13    0    7      0.58      0.00
  -11    0    7      0.71      0.00
   -9    0    7      0.18      0.00
   -7    0    7     -0.68      0.00
   -5    0    7     -1.59      0.00
   -3    0    7     -6.50      0.00
   -1    0    7    -11.15      0.00
    1    0    7    -15.99      0.00
    3    0    7    -18.97      0.00
    7    0    7    -11.76      0.00
    9    0    7     -8.20      0.00
   11    0    7     -3.38      0.00
   13    0    7     -0.35      0.00
   15    0    7      0.68      0.00
   17    0    7      0.14      0.00
   19    0    7      0.23      0.00
   21    0    7      0.91      0.00
   23    0    7      1.66      0.00
  -23    1    7      1.31      0.00
  -22    1    7      0.59      0.00
  -21    1    7      0.52      0.00
  -20    1    7      0.37      0.00
  -19    1    7     -0.51      0.00
  -18    1    7      0.24      0.00
  -17    1    7      0.33      0.00
  -16    1    7      0.34      0.00
  -15    1    7      1.08      0.00
  -14    1    7     -0.41      0.00
  -13    1    7      1.86      0.00
  -12    1    7      0.13      0.00
  -11    1    7      1.23      0.00
  -10    1    7      0.09      0.00
   -9    1    7     -0.28      0.00
   -8    1    7     -0.66      0.00
   -7    1    7     -0.79      0.00
   -6    1    7     -2.23      0.00
   -5    1    7     -1.70      0.00
   -4    1    7     -3.16      0.00
   -3    1    7     -3.74      0.00
   -2    1    7     -5.47      0.00
   -1    1    7     -5.35      0.00
    0    1    7    -10.84      0.00
    1    1    7     -4.15      0.00
    2    1    7    -11.44      0.00
    3    1    7     -2.05      0.00
    4    1    7    -10.97      0.00
    5    1    7     -0.05      0.00
    6    1    7     -9.70      0.00
    7    1    7      1.58      0.00
    8    1    7     -6.38      0.00
    9    1    7      2.41      0.00
   10    1    7     -4.63      0.00
   11    1    7      2.72      0.00
   12    1    7     -2.18      0.00
   13    1    7      1.54      0.00
   14    1    7     -0.47      0.00
   15    1    7      0.16      0.00
   16    1    7     -0.39      0.00
   17    1    7      0.07      0.00
   18    1    7     -0.97      0.00
   19    1    7      0.89      0.00
   20    1    7     -0.28      0.00
   21    1    7      1.32      0.00
   22    1    7      0.78      0.00
   23    1    7      0.76      0.00
  -23    2    7     -1.09      0.00
  -22    2    7      0.48      0.00
  -21    2    7     -0.77      0.00
  -20    2    7      0.78      0.00
  -19    2    7      0.35      0.00
  -18    2    7      0.10      0.00
  -17    2    7      1.01      0.00
  -16    2    7      0.15      0.00
  -15    2    7      1.16      0.00
  -14    2    7      1.12      0.00
  -13    2    7      0.05      0.00
  -12    2    7      0.80      0.00
  -11    2    7     -0.89      0.00
  -10    2    7      1.25      0.00
   -9    2    7     -1.03      0.00
   -8    2    7      0.59      0.00
   -7    2    7     -1.01      0.00
   -6    2    7     -0.97      0.00
   -5    2    7     -0.81      0.00
   -4    2    7     -2.07      0.00
   -3    2    7     -1.77      0.00
   -2    2    7     -2.39      0.00
   -1    2    7     -1.06      0.00
    0    2    7     -3.11      0.00
    1    2    7     -1.43      0.00
    2    2    7     -3.12      0.00
    3    2    7     -2.75      0.00
    4    2    7     -1.14      0.00
    5    2    7     -1.46      0.00
    6    2    7      0.42      0.00
    7    2    7     -1.58      0.00
    8    2    7      1.63      0.00
    9    2    7     -1.89      0.00
   10    2    7      1.38      0.00
   11    2    7     -1.90      0.00
   12    2    7      0.43      0.00
   13    2    7     -1.89      0.00
   14    2    7     -0.07      0.00
   15    2    7     -1.31      0.00
   16    2    7     -0.30      0.00
   17    2    7     -0.38      0.00
   18    2    7     -0.06      0.00
   19    2    7      0.38      0.00
   20    2    7      0.18      0.00
   21    2    7     -0.13      0.00
   22    2    7      0.34      0.00
   23    2    7     -0.08      0.00
  -22    3    7     -1.37      0.00
  -21    3    7      1.23      0.00
  -20    3    7     -0.94      0.00
  -19    3    7      0.38      0.00
  -18    3    7      0.50      0.00
  -17    3    7      0.30      0.00
  -16    3    7      0.43      0.00
  -15    3    7     -0.45      0.00
  -14    3    7      0.38      0.00
  -13    3    7      0.40      0.00
  -12    3    7      0.64      0.00
  -11    3    7      1.17      0.00
  -10    3    7      0.20      0.00
   -9    3    7      0.72      0.00
   -8    3    7      0.14      0.00
   -7    3    7      1.25      0.00
   -6    3    7      0.36      0.00
   -5    3    7      1.48      0.00
   -4    3    7      1.83      0.00
   -3    3    7      0.62      0.00
   -2    3    7      2.65      0.00
   -1    3    7     -0.54      0.00
    0    3    7      2.13      0.00
    1    3    7     -0.73      0.00
    2    3    7      2.88      0.00
    3    3    7     -1.02      0.00
    4    3    7      2.78      0.00
    5    3    7     -0.75      0.00
    6    3    7      2.10      0.00
    7    3    7     -0.79      0.00
    8    3    7      1.27      0.00
    9    3    7     -1.23      0.00
   10    3    7      0.17      0.00
   11    3    7     -0.88      0.00
   12    3    7      0.14      0.00
   13    3    7     -0.52      0.00
   14    3    7      0.49      0.00
   15    3    7     -0.15      0.00
   16    3    7      0.83      0.00
   17    3    7     -0.50      0.00
   18    3    7      0.42      0.00
   19    3    7     -0.64      0.00
   20    3    7      0.78      0.00
   21    3    7     -0.69      0.00
   22    3    7      0.84      0.00
  -22    4    7      0.47      0.00
  -21    4    7     -0.91      0.00
  -20    4    7      1.18      0.00
  -19    4    7     -0.65      0.00
  -18    4    7      0.63      0.00
  -17    4    7      0.08      0.00
  -16    4    7     -0.12      0.00
  -15    4    7      0.68      0.00
  -14    4    7      0.35      0.00
  -13    4    7      0.36      0.00
  -12    4    7      0.63      0.00
  -11    4    7      1.38      0.00
  -10    4    7      1.45      0.00
   -9    4    7      2.20      0.00
   -8    4    7      1.51      0.00
   -7    4    7      2.18      0.00
   -6    4    7      1.28      0.00
   -5    4    7      1.77      0.00
   -4    4    7      1.92      0.00
   -3    4    7      1.66      0.00
   -2    4    7      1.88      0.00
   -1    4    7      2.42      0.00
    0    4    7      0.84      0.00
    1    4    7      2.23      0.00
    2    4    7      0.18      0.00
    3    4    7      1.84      0.00
    4    4    7     -0.43      0.00
    5    4    7      1.80      0.00
    6    4    7     -0.97      0.00
    7    4    7      1.48      0.00
    8    4    7     -0.80      0.00
    9    4    7      1.55      0.00
   10    4    7     -0.88      0.00
   11    4    7      1.58      0.00
   12    4    7     -0.78      0.00
   13    4    7      1.61      0.00
   14    4    7     -1.04      0.00
   15    4    7      1.23      0.00
   16    4    7     -0.74      0.00
   17    4    7      0.86      0.00
   18    4    7     -0.40      0.00
   19    4    7      0.65      0.00
   20    4    7     -0.98      0.00
   21    4    7     -0.20      0.00
   22    4    7     -0.64      0.00
  -21    5    7      0.10      0.00
  -20    5    7      0.19      0.00
  -19    5    7      0.23      0.00
  -18    5    7      0.54      0.00
  -17    5    7      0.27      0.00
  -16    5    7      0.06      0.00
  -15    5    7      0.27      0.00
  -14    5    7      0.39      0.00
  -13    5    7      0.56      0.00
  -12    5    7      1.05      0.00
  -11    5    7      0.86      0.00
  -10    5    7      1.32      0.00
   -9    5    7      0.46      0.00
   -8    5    7      1.30      0.00
   -7    5    7      0.41      0.00
   -6    5    7      0.87      0.00
   -5    5    7     -0.02      0.00
   -4    5    7      0.78      0.00
   -3    5    7     -0.13      0.00
   -2    5    7      0.29      0.00
   -1    5    7      0.55      0.00
    0    5    7     -0.01      0.00
    1    5    7      0.14      0.00
    2    5    7     -0.03      0.00
    3    5    7     -0.02      0.00
    4    5    7     -0.20      0.00
    5    5    7      0.70      0.00
    6    5    7      0.24      0.00
    7    5    7      0.74      0.00
    8    5    7      0.34      0.00
    9    5    7      0.60      0.00
   10    5    7     -0.06      0.00
   11    5    7      0.14      0.00
   12    5    7     -0.10      0.00
   13    5    7     -0.04      0.00
   14    5    7      0.16      0.00
   15    5    7     -0.14      0.00
   16    5    7      0.77      0.00
   17    5    7     -1.07      0.00
   18    5    7      0.76      0.00
   19    5    7     -0.72      0.00
   20    5    7      0.40      0.00
   21    5    7     -0.26      0.00
  -20    6    7     -0.27      0.00
  -19    6    7      0.66      0.00
  -18    6    7     -0.18      0.00
  -17    6    7      0.21      0.00
  -16    6    7     -0.50      0.00
  -15    6    7     -0.27      0.00
  -14    6    7     -0.51      0.00
  -13    6    7     -0.29      0.00
  -12    6    7     -0.36      0.00
  -11    6    7     -0.15      0.00
  -10    6    7     -0.40      0.00
   -9    6    7     -0.49      0.00
   -8    6    7     -0.87      0.00
   -7    6    7     -0.85      0.00
   -6    6    7     -1.15      0.00
   -5    6    7     -1.17      0.00
   -4    6    7     -0.41      0.00
   -3    6    7     -0.89      0.00
   -2    6    7     -0.91      0.00
   -1    6    7     -0.35      0.00
    0    6    7     -0.95      0.00
    1    6    7     -0.62      0.00
    2    6    7      0.13      0.00
    3    6    7     -0.39      0.00
    4    6    7      0.40      0.00
    5    6    7     -0.13      0.00
    6    6    7      0.70      0.00
    7    6    7     -0.66      0.00
    8    6    7      0.61      0.00
    9    6    7     -0.73      0.00
   10    6    7      0.53      0.00
   11    6    7     -0.87      0.00
   12    6    7      0.81      0.00
   13    6    7     -0.88      0.00
   14    6    7      0.54      0.00
   15    6    7     -0.54      0.00
   16    6    7      0.26      0.00
   17    6    7     -0.63      0.00
   18    6    7     -0.50      0.00
   19    6    7     -0.31      0.00
   20    6    7     -1.17      0.00
  -18    7    7     -1.02      0.00
  -17    7    7     -0.34      0.00
  -16    7    7     -0.62      0.00
  -15    7    7     -0.50      0.00
  -14    7    7     -0.94      0.00
  -13    7    7     -0.91      0.00
  -12    7    7     -0.87      0.00
  -11    7    7     -0.99      0.00
  -10    7    7     -0.10      0.00
   -9    7    7     -0.74      0.00
   -8    7    7     -0.23      0.00
   -7    7    7      0.22      0.00
   -6    7    7     -0.76      0.00
   -5    7    7      0.13      0.00
   -4    7    7     -0.65      0.00
   -3    7    7     -0.20      0.00
   -2    7    7     -0.83      0.00
   -1    7    7      0.24      0.00
    0    7    7     -0.72      0.00
    1    7    7      0.03      0.00
    2    7    7     -0.35      0.00
    3    7    7      0.43      0.00
    4    7    7     -0.88      0.00
    5    7    7      0.59      0.00
    6    7    7     -0.46      0.00
    7    7    7      0.26      0.00
    8    7    7      0.01      0.00
    9    7    7      0.31      0.00
   10    7    7      0.09      0.00
   11    7    7      0.46      0.00
   12    7    7      0.51      0.00
   13    7    7      0.26      0.00
   14    7    7     -0.56      0.00
   15    7    7     -0.62      0.00
   16    7    7     -1.34      0.00
   17    7    7     -0.92      0.00
   18    7    7     -0.93      0.00
  -17    8    7     -1.53      0.00
  -16    8    7     -0.15      0.00
  -15    8    7     -1.55      0.00
  -14    8    7     -0.67      0.00
  -13    8    7     -0.21      0.00
  -12    8    7     -1.02      0.00
  -11    8    7      0.06      0.00
  -10    8    7     -0.51      0.00
   -9    8    7      0.04      0.00
   -8    8    7     -0.08      0.00
   -7    8    7      0.37      0.00
   -6    8    7     -0.22      0.00
   -5    8    7     -0.01      0.00
   -4    8    7      0.10      0.00
   -3    8    7     -0.36      0.00
   -2    8    7     -0.07      0.00
   -1    8    7      0.04      0.00
    0    8    7      0.27      0.00
    1    8    7     -0.46      0.00
    2    8    7      0.85      0.00
    3    8    7     -0.15      0.00
    4    8    7      0.95      0.00
    5    8    7      0.59      0.00
    6    8    7      0.95      0.00
    7    8    7      0.65      0.00
    8    8    7      0.80      0.00
    9    8    7      1.68      0.00
   10    8    7      0.37      0.00
   11    8    7      1.21      0.00
   12    8    7     -0.37      0.00
   13    8    7      0.63      0.00
   14    8    7     -0.30      0.00
   15    8    7      0.80      0.00
   16    8    7     -0.26      0.00
  -14    9    7     -1.19      0.00
  -13    9    7     -1.17      0.00
  -12    9    7     -0.74      0.00
  -11    9    7     -1.46      0.00
  -10    9    7      0.31      0.00
   -9    9    7     -1.43      0.00
   -8    9    7      0.18      0.00
   -7    9    7     -0.41      0.00
   -6    9    7      0.05      0.00
   -5    9    7      0.06      0.00
   -4    9    7      0.75      0.00
   -3    9    7     -0.17      0.00
   -2    9    7      0.42      0.00
   -1    9    7      0.00      0.00
    0    9    7      0.01      0.00
    1    9    7      0.54      0.00
    2    9    7      0.36      0.00
    3    9    7      0.91      0.00
    4    9    7      0.12      0.00
    5    9    7      0.78      0.00
    6    9    7      1.13      0.00
    7    9    7      0.13      0.00
    8    9    7      1.19      0.00
    9    9    7     -0.50      0.00
   10    9    7      1.12      0.00
   11    9    7      0.10      0.00
   12    9    7      1.91      0.00
   13    9    7      0.19      0.00
   14    9    7      1.03      0.00
  -11   10    7     -0.32      0.00
  -10   10    7     -0.64      0.00
   -9   10    7      0.39      0.00
   -8   10    7      0.16      0.00
   -7   10    7      1.06      0.00
   -6   10    7      0.37      0.00
   -5   10    7      0.74      0.00
   -4   10    7      0.12      0.00
   -3   10    7      0.08      0.00
   -2   10    7     -0.24      0.00
   -1   10    7     -0.29      0.00
    0   10    7     -0.33      0.00
    1   10    7     -1.30      0.00
    2   10    7      0.27      0.00
    3   10    7     -0.92      0.00
    4   10    7      0.56      0.00
    5   10    7     -0.28      0.00
    6   10    7     -0.18      0.00
    7   10    7     -0.27      0.00
    8   10    7     -0.16      0.00
    9   10    7      0.54      0.00
   10   10    7     -0.19      0.00
   11   10    7      0.14      0.00
   -6   11    7      0.12      0.00
   -5   11    7      0.20      0.00
   -4   11    7     -0.21      0.00
   -3   11    7     -0.47      0.00
   -2   11    7     -0.81      0.00
   -1   11    7     -0.51      0.00
    0   11    7     -0.79      0.00
    1   11    7      0.31      0.00
    2   11    7     -0.57      0.00
    3   11    7      0.46      0.00
    4   11    7     -0.89      0.00
    5   11    7      0.51      0.00
    6   11    7     -0.31      0.00
  -22    0    8     -1.63      0.00
  -20    0    8     -1.08      0.00
  -18    0    8      0.12      0.00
  -16    0    8      1.41      0.00
  -14    0    8      1.35      0.00
  -12    0    8     -0.79      0.00
  -10    0    8     -1.04      0.00
   -8    0    8     -0.10      0.00
   -6    0    8      1.06      0.00
   -4    0    8      1.80      0.00
   -2    0    8      6.25      0.00
    0    0    8     12.02      0.00
    2    0    8     13.74      0.00
    4    0    8     14.50      0.00
    6    0    8     12.20      0.00
    8    0    8      9.60      0.00
   10    0    8      6.85      0.00
   12    0    8      2.13      0.00
   14    0    8     -0.64      0.00
   16    0    8     -0.40      0.00
   18    0    8      0.61      0.00
   20    0    8     -0.39      0.00
   22    0    8     -1.39      0.00
  -23    1    8     -0.32      0.00
  -22    1    8     -1.13      0.00
  -21    1    8     -0.29      0.00
  -20    1    8     -0.43      0.00
  -19    1    8     -0.40      0.00
  -18    1    8      0.62      0.00
  -17    1    8     -0.08      0.00
  -16    1    8     -0.41      0.00
  -15    1    8     -0.21      0.00
  -14    1    8     -1.59      0.00
  -13    1    8      0.37      0.00
  -12    1    8     -1.58      0.00
  -11    1    8      0.34      0.00
  -10    1    8     -1.18      0.00
   -9    1    8     -0.04      0.00
   -8    1    8      0.07      0.00
   -7    1    8      0.32      0.00
   -6    1    8      1.06      0.00
   -5    1    8      1.78      0.00
   -4    1    8      2.18      0.00
   -3    1    8      4.15      0.00
   -2    1    8      3.53      0.00
   -1    1    8      5.47      0.00
    0    1    8      4.17      0.00
    1    1    8      9.01      0.00
    2    1    8      3.05      0.00
    3    1    8     10.39      0.00
    4    1    8      1.32      0.00
    5    1    8      8.88      0.00
    6    1    8     -0.11      0.00
    7    1    8      8.00      0.00
    8    1    8     -1.61      0.00
    9    1    8      5.48      0.00
   10    1    8     -2.37      0.00
   11    1    8      3.34      0.00
   12    1    8     -2.25      0.00
   13    1    8      1.62      0.00
   14    1    8     -1.19      0.00
   15    1    8      0.60      0.00
   16    1    8     -0.33      0.00
   17    1    8      0.37      0.00
   18    1    8     -0.58      0.00
   19    1    8      0.61      0.00
   20    1    8     -1.21      0.00
   21    1    8      0.26      0.00
   22    1    8     -1.27      0.00
   23    1    8     -0.80      0.00
  -23    2    8     -1.22      0.00
  -22    2    8      1.21      0.00
  -21    2    8     -0.69      0.00
  -20    2    8      0.72      0.00
  -19    2    8     -0.33      0.00
  -18    2    8     -0.68      0.00
  -17    2    8     -0.26      0.00
  -16    2    8     -1.05      0.00
  -15    2    8      0.19      0.00
  -14    2    8     -0.77      0.00
  -13    2    8     -1.20      0.00
  -12    2    8     -0.09      0.00
  -11    2    8     -1.36      0.00
  -10    2    8      0.88      0.00
   -9    2    8     -0.85      0.00
   -8    2    8      1.15      0.00
   -7    2    8     -0.37      0.00
   -6    2    8      1.29      0.00
   -5    2    8      0.96      0.00
   -4    2    8      0.46      0.00
   -3    2    8      2.25      0.00
   -2    2    8      1.00      0.00
   -1    2    8      2.96      0.00
    0    2    8      1.71      0.00
    1    2    8      3.09      0.00
    2    2    8      1.26      0.00
    3    2    8      2.64      0.00
    4    2    8      2.09      0.00
    5    2    8      0.85      0.00
    6    2    8      1.55      0.00
    7    2    8     -0.41      0.00
    8    2    8      1.47      0.00
    9    2    8     -1.15      0.00
   10    2    8      2.18      0.00
   11    2    8     -1.18      0.00
   12    2    8      1.98      0.00
   13    2    8     -0.44      0.00
   14    2    8      1.36      0.00
   15    2    8      0.06      0.00
   16    2    8      0.71      0.00
   17    2    8      0.20      0.00
   18    2    8      0.49      0.00
   19    2    8     -0.34      0.00
   20    2    8     -0.41      0.00
   21    2    8     -0.68      0.00
   22    2    8     -0.26      0.00
  -22    3    8     -0.62      0.00
  -21    3    8      1.31      0.00
  -20    3    8     -1.30      0.00
  -19    3    8      0.74      0.00
  -18    3    8     -0.25      0.00
  -17    3    8     -0.47      0.00
  -16    3    8     -0.05      0.00
  -15    3    8     -0.61      0.00
  -14    3    8      0.00      0.00
  -13    3    8     -0.15      0.00
  -12    3    8     -0.15      0.00
  -11    3    8     -0.61      0.00
  -10    3    8     -1.28      0.00
   -9    3    8     -0.31      0.00
   -8    3    8     -0.98      0.00
   -7    3    8     -0.10      0.00
   -6    3    8     -0.89      0.00
   -5    3    8     -0.40      0.00
   -4    3    8     -1.10      0.00
   -3    3    8     -1.37      0.00
   -2    3    8     -0.33      0.00
   -1    3    8     -2.62      0.00
    0    3    8      0.99      0.00
    1    3    8     -2.11      0.00
    2    3    8      1.34      0.00
    3    3    8     -2.38      0.00
    4    3    8      1.36      0.00
    5    3    8     -2.70      0.00
    6    3    8      1.11      0.00
    7    3    8     -1.58      0.00
    8    3    8      0.90      0.00
    9    3    8     -0.68      0.00
   10    3    8      1.26      0.00
   11    3    8     -0.06      0.00
   12    3    8      0.73      0.00
   13    3    8     -0.19      0.00
   14    3    8      0.15      0.00
   15    3    8     -0.26      0.00
   16    3    8     -0.26      0.00
   17    3    8     -0.70      0.00
   18    3    8      0.26      0.00
   19    3    8     -0.71      0.00
   20    3    8      0.97      0.00
   21    3    8     -0.31      0.00
   22    3    8      0.66      0.00
  -22    4    8      1.20      0.00
  -21    4    8     -0.88      0.00
  -20    4    8      0.94      0.00
  -19    4    8     -0.85      0.00
  -18    4    8      0.15      0.00
  -17    4    8     -0.46      0.00
  -16    4    8      0.15      0.00
  -15    4    8      0.09      0.00
  -14    4    8     -0.50      0.00
  -13    4    8     -0.64      0.00
  -12    4    8     -0.66      0.00
  -11    4    8     -0.84      0.00
  -10    4    8     -1.34      0.00
   -9    4    8     -1.02      0.00
   -8    4    8     -2.10      0.00
   -7    4    8     -1.74      0.00
   -6    4    8     -1.94      0.00
   -5    4    8     -1.70      0.00
   -4    4    8     -1.81      0.00
   -3    4    8     -1.73      0.00
   -2    4    8     -1.50      0.00
   -1    4    8     -1.62      0.00
    0    4    8     -1.92      0.00
    1    4    8     -0.62      0.00
    2    4    8     -2.07      0.00
    3    4    8      0.16      0.00
    4    4    8     -1.44      0.00
    5    4    8      0.51      0.00
    6    4    8     -1.49      0.00
    7    4    8      1.15      0.00
    8    4    8     -1.42      0.00
    9    4    8      0.84      0.00
   10    4    8     -1.31      0.00
   11    4    8      0.57      0.00
   12    4    8     -1.27      0.00
   13    4    8      0.51      0.00
   14    4    8     -1.15      0.00
   15    4    8      0.76      0.00
   16    4    8     -0.91      0.00
   17    4    8      1.04      0.00
   18    4    8     -0.25      0.00
   19    4    8      0.33      0.00
   20    4    8     -0.37      0.00
   21    4    8      0.47      0.00
  -21    5    8     -0.41      0.00
  -20    5    8     -0.28      0.00
  -19    5    8     -0.25      0.00
  -18    5    8     -0.40      0.00
  -17    5    8     -0.39      0.00
  -16    5    8      0.10      0.00
  -15    5    8     -0.14      0.00
  -14    5    8      0.11      0.00
  -13    5    8     -0.28      0.00
  -12    5    8     -0.55      0.00
  -11    5    8     -1.14      0.00
  -10    5    8     -1.17      0.00
   -9    5    8     -1.30      0.00
   -8    5    8     -0.40      0.00
   -7    5    8     -1.06      0.00
   -6    5    8     -0.06      0.00
   -5    5    8     -0.49      0.00
   -4    5    8     -0.54      0.00
   -3    5    8     -0.54      0.00
   -2    5    8     -0.23      0.00
   -1    5    8     -0.37      0.00
    0    5    8     -0.13      0.00
    1    5    8      0.40      0.00
    2    5    8     -0.13      0.00
    3    5    8      0.29      0.00
    4    5    8     -0.06      0.00
    5    5    8     -0.02      0.00
    6    5    8     -0.80      0.00
    7    5    8     -0.25      0.00
    8    5    8     -0.93      0.00
    9    5    8     -0.23      0.00
   10    5    8     -0.37      0.00
   11    5    8      0.51      0.00
   12    5    8     -0.02      0.00
   13    5    8      0.56      0.00
   14    5    8      0.29      0.00
   15    5    8     -0.12      0.00
   16    5    8      0.10      0.00
   17    5    8     -0.81      0.00
   18    5    8      0.73      0.00
   19    5    8     -0.75      0.00
   20    5    8      1.03      0.00
  -20    6    8     -0.36      0.00
  -19    6    8      0.45      0.00
  -18    6    8     -0.50      0.00
  -17    6    8      0.41      0.00
  -16    6    8      0.00      0.00
  -15    6    8      0.26      0.00
  -14    6    8      0.45      0.00
  -13    6    8      0.53      0.00
  -12    6    8      0.38      0.00
  -11    6    8      0.91      0.00
  -10    6    8      0.22      0.00
   -9    6    8      0.81      0.00
   -8    6    8      0.92      0.00
   -7    6    8      0.41      0.00
   -6    6    8      1.30      0.00
   -5    6    8      0.95      0.00
   -4    6    8      1.11      0.00
   -3    6    8      0.85      0.00
   -2    6    8      1.08      0.00
   -1    6    8      0.66      0.00
    0    6    8      0.60      0.00
    1    6    8      0.77      0.00
    2    6    8      0.52      0.00
    3    6    8     -0.25      0.00
    4    6    8      0.49      0.00
    5    6    8     -0.81      0.00
    6    6    8      0.09      0.00
    7    6    8     -0.51      0.00
    8    6    8      0.68      0.00
    9    6    8     -0.24      0.00
   10    6    8      0.92      0.00
   11    6    8     -0.41      0.00
   12    6    8      0.62      0.00
   13    6    8     -0.94      0.00
   14    6    8      0.93      0.00
   15    6    8     -0.65      0.00
   16    6    8      0.78      0.00
   17    6    8      0.21      0.00
   18    6    8      0.37      0.00
   19    6    8      0.45      0.00
  -18    7    8     -0.13      0.00
  -17    7    8      0.93      0.00
  -16    7    8      0.60      0.00
  -15    7    8      0.89      0.00
  -14    7    8      0.90      0.00
  -13    7    8      0.70      0.00
  -12    7    8      0.85      0.00
  -11    7    8      0.92      0.00
  -10    7    8      0.60      0.00
   -9    7    8      0.46      0.00
   -8    7    8      0.69      0.00
   -7    7    8      0.22      0.00
   -6    7    8      0.08      0.00
   -5    7    8      0.95      0.00
   -4    7    8     -0.40      0.00
   -3    7    8      0.84      0.00
   -2    7    8      0.31      0.00
   -1    7    8      0.58      0.00
    0    7    8      0.10      0.00
    1    7    8      0.83      0.00
    2    7    8     -0.24      0.00
    3    7    8      0.52      0.00
    4    7    8     -0.40      0.00
    5    7    8      0.93      0.00
    6    7    8     -0.50      0.00
    7    7    8      0.68      0.00
    8    7    8     -0.43      0.00
    9    7    8     -0.45      0.00
   10    7    8     -0.30      0.00
   11    7    8     -0.20      0.00
   12    7    8      0.03      0.00
   13    7    8     -0.04      0.00
   14    7    8      0.21      0.00
   15    7    8      0.48      0.00
   16    7    8      0.53      0.00
   17    7    8      1.31      0.00
   18    7    8      0.56      0.00
  -16    8    8      1.00      0.00
  -15    8    8      0.29      0.00
  -14    8    8      1.12      0.00
  -13    8    8      0.83      0.00
  -12    8    8      0.10      0.00
  -11    8    8      0.88      0.00
  -10    8    8     -0.70      0.00
   -9    8    8      0.30      0.00
   -8    8    8     -0.12      0.00
   -7    8    8     -0.34      0.00
   -6    8    8     -0.06      0.00
   -5    8    8      0.21      0.00
   -4    8    8     -0.24      0.00
   -3    8    8      0.20      0.00
   -2    8    8      0.28      0.00
   -1    8    8     -0.02      0.00
    0    8    8     -0.02      0.00
    1    8    8     -0.15      0.00
    2    8    8      0.18      0.00
    3    8    8     -0.65      0.00
    4    8    8      0.25      0.00
    5    8    8     -0.94      0.00
    6    8    8     -0.93      0.00
    7    8    8     -0.87      0.00
    8    8    8     -0.76      0.00
    9    8    8     -0.50      0.00
   10    8    8     -1.24      0.00
   11    8    8     -0.38      0.00
   12    8    8     -1.40      0.00
   13    8    8      0.43      0.00
   14    8    8     -0.35      0.00
   15    8    8      0.78      0.00
   16    8    8     -0.47      0.00
  -14    9    8      0.42      0.00
  -13    9    8      0.40      0.00
  -12    9    8      1.35      0.00
  -11    9    8      0.32      0.00
  -10    9    8      1.32      0.00
   -9    9    8     -0.12      0.00
   -8    9    8      0.95      0.00
   -7    9    8     -0.43      0.00
   -6    9    8      0.24      0.00
   -5    9    8     -0.19      0.00
   -4    9    8     -0.19      0.00
   -3    9    8     -0.67      0.00
   -2    9    8      0.07      0.00
   -1    9    8     -0.52      0.00
    0    9    8     -0.15      0.00
    1    9    8      0.38      0.00
    2    9    8     -0.68      0.00
    3    9    8     -0.47      0.00
    4    9    8     -0.80      0.00
    5    9    8     -0.53      0.00
    6    9    8     -0.48      0.00
    7    9    8     -0.97      0.00
    8    9    8     -0.37      0.00
    9    9    8     -1.62      0.00
   10    9    8      0.19      0.00
   11    9    8     -0.97      0.00
   12    9    8      0.10      0.00
   13    9    8     -1.48      0.00
   14    9    8     -0.46      0.00
  -11   10    8      0.69      0.00
  -10   10    8     -0.02      0.00
   -9   10    8      0.44      0.00
   -8   10    8     -0.46      0.00
   -7   10    8     -0.52      0.00
   -6   10    8     -0.82      0.00
   -5   10    8     -0.66      0.00
   -4   10    8     -0.58      0.00
   -3   10    8     -0.01      0.00
   -2   10    8      0.52      0.00
   -1   10    8      0.38      0.00
    0   10    8      0.66      0.00
    1   10    8      0.12      0.00
    2   10    8      1.20      0.00
    3   10    8     -0.34      0.00
    4   10    8      1.27      0.00
    5   10    8     -0.65      0.00
    6   10    8      0.06      0.00
    7   10    8      0.10      0.00
    8   10    8      0.11      0.00
    9   10    8      0.22      0.00
   10   10    8     -0.47      0.00
   -5   11    8      0.27      0.00
   -4   11    8      0.08      0.00
   -3   11    8      0.42      0.00
   -2   11    8      0.50      0.00
   -1   11    8      0.84      0.00
    0   11    8      0.56      0.00
    1   11    8      1.27      0.00
    2   11    8     -0.21      0.00
    3   11    8      0.60      0.00
    4   11    8     -0.43      0.00
    5   11    8      0.64      0.00
  -23    0    9      0.81      0.00
  -21    0    9      1.22      0.00
  -19    0    9      0.66      0.00
  -17    0    9     -0.78      0.00
  -15    0    9     -1.50      0.00
  -13    0    9     -1.30      0.00
  -11    0    9      0.55      0.00
   -9    0    9      1.25      0.00
   -7    0    9      0.41      0.00
   -5    0    9     -1.18      0.00
   -3    0    9     -3.04      0.00
   -1    0    9     -6.23      0.00
    1    0    9    -10.99      0.00
    3    0    9    -11.90      0.00
    5    0    9    -11.44      0.00
    7    0    9    -10.31      0.00
    9    0    9     -7.88      0.00
   11    0    9     -5.09      0.00
   13    0    9     -1.39      0.00
   15    0    9      0.54      0.00
   17    0    9      0.30      0.00
   19    0    9     -0.72      0.00
   21    0    9      0.22      0.00
   23    0    9      1.38      0.00
  -23    1    9      1.94      0.00
  -22    1    9      0.15      0.00
  -21    1    9      0.94      0.00
  -20    1    9      0.13      0.00
  -19    1    9      0.01      0.00
  -18    1    9      0.32      0.00
  -17    1    9     -0.48      0.00
  -16    1    9     -0.08      0.00
  -15    1    9      0.41      0.00
  -14    1    9     -0.20      0.00
  -13    1    9      1.91      0.00
  -12    1    9     -0.25      0.00
  -11    1    9      1.53      0.00
  -10    1    9     -0.39      0.00
   -9    1    9      0.85      0.00
   -8    1    9     -0.10      0.00
   -7    1    9      0.00      0.00
   -6    1    9     -0.41      0.00
   -5    1    9     -1.25      0.00
   -4    1    9     -1.34      0.00
   -3    1    9     -2.45      0.00
   -2    1    9     -4.11      0.00
   -1    1    9     -3.26      0.00
    0    1    9     -5.98      0.00
    1    1    9     -3.13      0.00
    2    1    9     -7.53      0.00
    3    1    9     -2.06      0.00
    4    1    9     -8.64      0.00
    5    1    9     -0.93      0.00
    6    1    9     -7.38      0.00
    7    1    9      0.07      0.00
    8    1    9     -6.69      0.00
    9    1    9      1.62      0.00
   10    1    9     -4.83      0.00
   11    1    9      2.34      0.00
   12    1    9     -2.32      0.00
   13    1    9      1.82      0.00
   14    1    9     -0.77      0.00
   15    1    9      0.82      0.00
   16    1    9     -0.75      0.00
   17    1    9      0.53      0.00
   18    1    9     -0.92      0.00
   19    1    9      1.07      0.00
   20    1    9     -0.17      0.00
   21    1    9      1.39      0.00
   22    1    9      0.21      0.00
  -22    2    9      0.97      0.00
  -21    2    9     -1.30      0.00
  -20    2    9      0.93      0.00
  -19    2    9     -0.60      0.00
  -18    2    9     -0.03      0.00
  -17    2    9      0.96      0.00
  -16    2    9      0.10      0.00
  -15    2    9      1.13      0.00
  -14    2    9     -0.10      0.00
  -13    2    9      0.28      0.00
  -12    2    9      0.99      0.00
  -11    2    9     -0.09      0.00
  -10    2    9      1.91      0.00
   -9    2    9     -0.73      0.00
   -8    2    9      0.81      0.00
   -7    2    9     -1.03      0.00
   -6    2    9     -0.12      0.00
   -5    2    9     -1.25      0.00
   -4    2    9     -1.17      0.00
   -3    2    9     -0.59      0.00
   -2    2    9     -2.37      0.00
   -1    2    9     -0.25      0.00
    0    2    9     -3.11      0.00
    1    2    9     -1.49      0.00
    2    2    9     -3.15      0.00
    3    2    9     -1.34      0.00
    4    2    9     -2.45      0.00
    5    2    9     -1.48      0.00
    6    2    9     -0.56      0.00
    7    2    9     -1.50      0.00
    8    2    9      0.51      0.00
    9    2    9     -1.39      0.00
   10    2    9      0.69      0.00
   11    2    9     -2.07      0.00
   12    2    9      0.85      0.00
   13    2    9     -1.89      0.00
   14    2    9      0.53      0.00
   15    2    9     -1.11      0.00
   16    2    9      0.29      0.00
   17    2    9     -0.05      0.00
   18    2    9      0.05      0.00
   19    2    9     -0.19      0.00
   20    2    9      0.44      0.00
   21    2    9      0.06      0.00
   22    2    9      0.86      0.00
  -22    3    9     -1.90      0.00
  -21    3    9      0.65      0.00
  -20    3    9     -1.19      0.00
  -19    3    9      0.96      0.00
  -18    3    9     -0.47      0.00
  -17    3    9      0.35      0.00
  -16    3    9      0.09      0.00
  -15    3    9     -0.12      0.00
  -14    3    9      0.76      0.00
  -13    3    9      0.42      0.00
  -12    3    9      0.42      0.00
  -11    3    9      0.18      0.00
  -10    3    9      0.44      0.00
   -9    3    9      0.92      0.00
   -8    3    9      0.18      0.00
   -7    3    9      1.31      0.00
   -6    3    9      0.01      0.00
   -5    3    9      0.84      0.00
   -4    3    9      0.66      0.00
   -3    3    9      0.61      0.00
   -2    3    9      1.09      0.00
   -1    3    9     -0.23      0.00
    0    3    9      2.12      0.00
    1    3    9     -1.47      0.00
    2    3    9      2.36      0.00
    3    3    9     -1.59      0.00
    4    3    9      2.22      0.00
    5    3    9     -1.53      0.00
    6    3    9      2.39      0.00
    7    3    9     -1.70      0.00
    8    3    9      1.13      0.00
    9    3    9     -1.11      0.00
   10    3    9      0.18      0.00
   11    3    9     -0.85      0.00
   12    3    9      0.01      0.00
   13    3    9     -0.15      0.00
   14    3    9      0.30      0.00
   15    3    9      0.21      0.00
   16    3    9      0.26      0.00
   17    3    9      0.14      0.00
   18    3    9      0.28      0.00
   19    3    9     -0.08      0.00
   20    3    9      0.84      0.00
   21    3    9     -0.77      0.00
   22    3    9      0.19      0.00
  -21    4    9     -1.03      0.00
  -20    4    9      1.17      0.00
  -19    4    9     -0.78      0.00
  -18    4    9      0.66      0.00
  -17    4    9      0.27      0.00
  -16    4    9      0.21      0.00
  -15    4    9     -0.17      0.00
  -14    4    9      0.01      0.00
  -13    4    9      0.02      0.00
  -12    4    9      0.78      0.00
  -11    4    9      0.99      0.00
  -10    4    9      1.20      0.00
   -9    4    9      1.59      0.00
   -8    4    9      0.75      0.00
   -7    4    9      1.90      0.00
   -6    4    9      1.54      0.00
   -5    4    9      1.45      0.00
   -4    4    9      2.11      0.00
   -3    4    9      1.63      0.00
   -2    4    9      1.65      0.00
   -1    4    9      1.66      0.00
    0    4    9      1.22      0.00
    1    4    9      1.34      0.00
    2    4    9      0.36      0.00
    3    4    9      1.55      0.00
    4    4    9     -0.67      0.00
    5    4    9      1.26      0.00
    6    4    9     -0.69      0.00
    7    4    9      1.22      0.00
    8    4    9     -0.96      0.00
    9    4    9      1.30      0.00
   10    4    9     -0.84      0.00
   11    4    9      0.97      0.00
   12    4    9     -0.42      0.00
   13    4    9      0.85      0.00
   14    4    9     -0.48      0.00
   15    4    9      0.63      0.00
   16    4    9     -0.37      0.00
   17    4    9      0.55      0.00
   18    4    9     -0.94      0.00
   19    4    9     -0.01      0.00
   20    4    9     -0.75      0.00
   21    4    9     -0.08      0.00
  -20    5    9      0.50      0.00
  -19    5    9      0.21      0.00
  -18    5    9      0.32      0.00
  -17    5    9      0.25      0.00
  -16    5    9      0.15      0.00
  -15    5    9     -0.16      0.00
  -14    5    9      0.30      0.00
  -13    5    9     -0.19      0.00
  -12    5    9      0.40      0.00
  -11    5    9      0.27      0.00
  -10    5    9      1.02      0.00
   -9    5    9      1.10      0.00
   -8    5    9      1.02      0.00
   -7    5    9      0.81      0.00
   -6    5    9      0.84      0.00
   -5    5    9      0.05      0.00
   -4    5    9      0.47      0.00
   -3    5    9      0.55      0.00
   -2    5    9      0.15      0.00
   -1    5    9      0.50      0.00
    0    5    9      0.16      0.00
    1    5    9     -0.18      0.00
    2    5    9     -0.53      0.00
    3    5    9      0.04      0.00
    4    5    9     -0.55      0.00
    5    5    9      0.41      0.00
    6    5    9      0.18      0.00
    7    5    9      0.63      0.00
    8    5    9      0.16      0.00
    9    5    9      0.68      0.00
   10    5    9     -0.21      0.00
   11    5    9      0.18      0.00
   12    5    9     -0.84      0.00
   13    5    9      0.02      0.00
   14    5    9     -0.89      0.00
   15    5    9     -0.37      0.00
   16    5    9      0.10      0.00
   17    5    9     -0.57      0.00
   18    5    9      0.79      0.00
   19    5    9     -0.37      0.00
   20    5    9      0.75      0.00
  -19    6    9      0.51      0.00
  -18    6    9     -0.33      0.00
  -17    6    9      0.22      0.00
  -16    6    9     -0.64      0.00
  -15    6    9     -0.39      0.00
  -14    6    9     -0.51      0.00
  -13    6    9     -0.53      0.00
  -12    6    9     -0.49      0.00
  -11    6    9     -0.52      0.00
  -10    6    9     -0.91      0.00
   -9    6    9     -0.49      0.00
   -8    6    9     -1.26      0.00
   -7    6    9     -1.15      0.00
   -6    6    9     -0.40      0.00
   -5    6    9     -1.66      0.00
   -4    6    9     -0.36      0.00
   -3    6    9     -1.05      0.00
   -2    6    9     -1.03      0.00
   -1    6    9     -1.02      0.00
    0    6    9     -0.82      0.00
    1    6    9     -0.91      0.00
    2    6    9     -0.37      0.00
    3    6    9     -0.42      0.00
    4    6    9      0.41      0.00
    5    6    9     -0.50      0.00
    6    6    9      0.87      0.00
    7    6    9     -0.23      0.00
    8    6    9      0.41      0.00
    9    6    9     -0.46      0.00
   10    6    9     -0.12      0.00
   11    6    9     -1.08      0.00
   12    6    9      0.23      0.00
   13    6    9     -0.73      0.00
   14    6    9      0.94      0.00
   15    6    9     -0.71      0.00
   16    6    9      0.84      0.00
   17    6    9     -0.74      0.00
   18    6    9     -0.31      0.00
   19    6    9     -0.24      0.00
  -18    7    9     -0.50      0.00
  -17    7    9      0.01      0.00
  -16    7    9     -0.62      0.00
  -15    7    9     -0.59      0.00
  -14    7    9     -1.25      0.00
  -13    7    9     -1.02      0.00
  -12    7    9     -0.95      0.00
  -11    7    9     -1.08      0.00
  -10    7    9     -0.64      0.00
   -9    7    9     -0.44      0.00
   -8    7    9     -0.73      0.00
   -7    7    9     -0.19      0.00
   -6    7    9     -0.45      0.00
   -5    7    9     -0.35      0.00
   -4    7    9     -0.88      0.00
   -3    7    9      0.10      0.00
   -2    7    9     -0.95      0.00
   -1    7    9     -0.23      0.00
    0    7    9     -0.33      0.00
    1    7    9     -0.26      0.00
    2    7    9     -0.88      0.00
    3    7    9      0.27      0.00
    4    7    9     -0.85      0.00
    5    7    9      0.54      0.00
    6    7    9     -0.69      0.00
    7    7    9      0.42      0.00
    8    7    9     -0.77      0.00
    9    7    9      0.31      0.00
   10    7    9      0.56      0.00
   11    7    9      0.32      0.00
   12    7    9      0.62      0.00
   13    7    9     -0.34      0.00
   14    7    9     -0.41      0.00
   15    7    9     -0.62      0.00
   16    7    9     -0.77      0.00
   17    7    9     -0.45      0.00
  -16    8    9     -0.09      0.00
  -15    8    9     -0.77      0.00
  -14    8    9     -0.54      0.00
  -13    8    9     -0.16      0.00
  -12    8    9     -0.77      0.00
  -11    8    9      0.03      0.00
  -10    8    9     -0.39      0.00
   -9    8    9      0.66      0.00
   -8    8    9     -0.26      0.00
   -7    8    9      0.41      0.00
   -6    8    9      0.27      0.00
   -5    8    9     -0.10      0.00
   -4    8    9     -0.02      0.00
   -3    8    9      0.34      0.00
   -2    8    9     -0.33      0.00
   -1    8    9     -0.18      0.00
    0    8    9     -0.05      0.00
    1    8    9     -0.21      0.00
    2    8    9      0.04      0.00
    3    8    9      0.23      0.00
    4    8    9      0.38      0.00
    5    8    9     -0.28      0.00
    6    8    9      0.84      0.00
    7    8    9      0.85      0.00
    8    8    9      1.08      0.00
    9    8    9      1.12      0.00
   10    8    9      0.29      0.00
   11    8    9      0.63      0.00
   12    8    9     -0.07      0.00
   13    8    9      1.11      0.00
   14    8    9     -0.33      0.00
   15    8    9      0.52      0.00
   16    8    9     -0.84      0.00
  -13    9    9     -0.50      0.00
  -12    9    9     -0.06      0.00
  -11    9    9     -1.38      0.00
  -10    9    9      0.36      0.00
   -9    9    9     -1.15      0.00
   -8    9    9      0.01      0.00
   -7    9    9     -0.38      0.00
   -6    9    9      0.38      0.00
   -5    9    9     -0.07      0.00
   -4    9    9      0.41      0.00
   -3    9    9      0.18      0.00
   -2    9    9      0.34      0.00
   -1    9    9      0.06      0.00
    0    9    9      0.53      0.00
    1    9    9      0.29      0.00
    2    9    9     -0.52      0.00
    3    9    9      0.73      0.00
    4    9    9      0.28      0.00
    5    9    9      0.76      0.00
    6    9    9      1.12      0.00
    7    9    9      0.21      0.00
    8    9    9      0.74      0.00
    9    9    9      0.37      0.00
   10    9    9      1.60      0.00
   11    9    9      0.49      0.00
   12    9    9      1.11      0.00
   13    9    9     -0.14      0.00
  -10   10    9     -0.50      0.00
   -9   10    9      0.12      0.00
   -8   10    9     -0.06      0.00
   -7   10    9      0.61      0.00
   -6   10    9      0.73      0.00
   -5   10    9      0.44      0.00
   -4   10    9      0.69      0.00
   -3   10    9      0.38      0.00
   -2   10    9     -0.09      0.00
   -1   10    9     -0.81      0.00
    0   10    9     -0.39      0.00
    1   10    9     -1.26      0.00
    2   10    9      0.06      0.00
    3   10    9     -0.89      0.00
    4   10    9      0.33      0.00
    5   10    9     -1.23      0.00
    6   10    9      0.60      0.00
    7   10    9     -0.02      0.00
    8   10    9      0.37      0.00
    9   10    9      0.25      0.00
   10   10    9     -0.25      0.00
   -4   11    9     -0.52      0.00
   -3   11    9     -0.34      0.00
   -2   11    9     -0.88      0.00
   -1   11    9     -0.62      0.00
    0   11    9     -0.66      0.00
    1   11    9     -0.56      0.00
    2   11    9     -1.23      0.00
    3   11    9      0.02      0.00
    4   11    9     -0.81      0.00
  -22    0   10     -0.70      0.00
  -20    0   10     -0.84      0.00
  -18    0   10      0.02      0.00
  -16    0   10      1.34      0.00
  -14    0   10      1.51      0.00
  -12    0   10      0.92      0.00
  -10    0   10     -0.36      0.00
   -8    0   10     -1.15      0.00
   -6    0   10     -0.52      0.00
   -4    0   10      1.14      0.00
   -2    0   10      3.99      0.00
    0    0   10      6.72      0.00
    2    0   10      9.54      0.00
    4    0   10      9.86      0.00
    6    0   10      9.39      0.00
    8    0   10      9.12      0.00
   10    0   10      6.53      0.00
   12    0   10      3.25      0.00
   14    0   10      0.57      0.00
   16    0   10      0.23      0.00
   18    0   10      0.29      0.00
   20    0   10      0.20      0.00
   22    0   10     -0.28      0.00
  -22    1   10     -1.81      0.00
  -21    1   10      0.25      0.00
  -20    1   10     -0.76      0.00
  -19    1   10     -0.04      0.00
  -18    1   10      0.45      0.00
  -17    1   10     -0.38      0.00
  -16    1   10      0.32      0.00
  -15    1   10      0.28      0.00
  -14    1   10     -0.52      0.00
  -13    1   10      0.76      0.00
  -12    1   10     -1.87      0.00
  -11    1   10      0.28      0.00
  -10    1   10     -1.62      0.00
   -9    1   10      0.10      0.00
   -8    1   10     -0.51      0.00
   -7    1   10      0.03      0.00
   -6    1   10      0.24      0.00
   -5    1   10      0.63      0.00
   -4    1   10      1.47      0.00
   -3    1   10      1.51      0.00
   -2    1   10      2.51      0.00
   -1    1   10      3.65      0.00
    0    1   10      2.75      0.00
    1    1   10      5.76      0.00
    2    1   10      2.49      0.00
    3    1   10      6.59      0.00
    4    1   10      1.63      0.00
    5    1   10      7.26      0.00
    6    1   10      0.58      0.00
    7    1   10      6.18      0.00
    8    1   10     -0.16      0.00
    9    1   10      5.34      0.00
   10    1   10     -1.41      0.00
   11    1   10      4.00      0.00
   12    1   10     -2.02      0.00
   13    1   10      1.83      0.00
   14    1   10     -1.46      0.00
   15    1   10      0.43      0.00
   16    1   10     -0.73      0.00
   17    1   10      0.48      0.00
   18    1   10     -0.65      0.00
   19    1   10      1.26      0.00
   20    1   10     -1.22      0.00
   21    1   10      0.17      0.00
   22    1   10     -1.33      0.00
  -22    2   10      1.29      0.00
  -21    2   10     -0.78      0.00
  -20    2   10      1.22      0.00
  -19    2   10     -0.83      0.00
  -18    2   10      0.48      0.00
  -17    2   10      0.16      0.00
  -16    2   10     -0.91      0.00
  -15    2   10      0.27      0.00
  -14    2   10     -1.24      0.00
  -13    2   10     -0.24      0.00
  -12    2   10     -0.06      0.00
  -11    2   10     -0.92      0.00
  -10    2   10      0.43      0.00
   -9    2   10     -1.98      0.00
   -8    2   10      0.71      0.00
   -7    2   10     -0.96      0.00
   -6    2   10      0.84      0.00
   -5    2   10      0.55      0.00
   -4    2   10      0.78      0.00
   -3    2   10      1.44      0.00
   -2    2   10      0.61      0.00
   -1    2   10      2.65      0.00
    0    2   10      0.07      0.00
    1    2   10      3.28      0.00
    2    2   10      0.92      0.00
    3    2   10      2.82      0.00
    4    2   10      1.05      0.00
    5    2   10      2.28      0.00
    6    2   10      0.95      0.00
    7    2   10      0.77      0.00
    8    2   10      1.50      0.00
    9    2   10     -0.55      0.00
   10    2   10      1.50      0.00
   11    2   10     -0.59      0.00
   12    2   10      1.74      0.00
   13    2   10     -0.70      0.00
   14    2   10      1.35      0.00
   15    2   10     -0.44      0.00
   16    2   10      0.92      0.00
   17    2   10     -0.48      0.00
   18    2   10      0.00      0.00
   19    2   10     -0.54      0.00
   20    2   10     -0.33      0.00
   21    2   10     -0.58      0.00
   22    2   10      0.05      0.00
  -22    3   10     -0.51      0.00
  -21    3   10      1.90      0.00
  -20    3   10     -0.85      0.00
  -19    3   10      1.10      0.00
  -18    3   10     -0.62      0.00
  -17    3   10      0.10      0.00
  -16    3   10     -0.39      0.00
  -15    3   10      0.24      0.00
  -14    3   10      0.11      0.00
  -13    3   10     -0.56      0.00
  -12    3   10     -0.58      0.00
  -11    3   10     -0.93      0.00
  -10    3   10     -0.54      0.00
   -9    3   10     -0.46      0.00
   -8    3   10     -0.53      0.00
   -7    3   10      0.05      0.00
   -6    3   10     -1.32      0.00
   -5    3   10      0.26      0.00
   -4    3   10     -0.91      0.00
   -3    3   10     -0.79      0.00
   -2    3   10     -0.10      0.00
   -1    3   10     -1.26      0.00
    0    3   10      0.66      0.00
    1    3   10     -1.67      0.00
    2    3   10      1.92      0.00
    3    3   10     -2.44      0.00
    4    3   10      2.07      0.00
    5    3   10     -2.24      0.00
    6    3   10      1.46      0.00
    7    3   10     -1.97      0.00
    8    3   10      1.90      0.00
    9    3   10     -0.82      0.00
   10    3   10      1.34      0.00
   11    3   10      0.12      0.00
   12    3   10      0.35      0.00
   13    3   10      0.05      0.00
   14    3   10     -0.55      0.00
   15    3   10     -0.27      0.00
   16    3   10     -0.79      0.00
   17    3   10     -0.48      0.00
   18    3   10      0.15      0.00
   19    3   10     -0.07      0.00
   20    3   10      0.40      0.00
   21    3   10     -0.48      0.00
  -21    4   10     -0.49      0.00
  -20    4   10      0.71      0.00
  -19    4   10     -1.01      0.00
  -18    4   10      0.50      0.00
  -17    4   10     -0.56      0.00
  -16    4   10     -0.28      0.00
  -15    4   10     -0.21      0.00
  -14    4   10     -0.09      0.00
  -13    4   10     -0.24      0.00
  -12    4   10      0.14      0.00
  -11    4   10     -0.61      0.00
  -10    4   10     -1.04      0.00
   -9    4   10     -1.31      0.00
   -8    4   10     -1.70      0.00
   -7    4   10     -0.95      0.00
   -6    4   10     -1.74      0.00
   -5    4   10     -1.24      0.00
   -4    4   10     -1.18      0.00
   -3    4   10     -2.14      0.00
   -2    4   10     -1.15      0.00
   -1    4   10     -1.60      0.00
    0    4   10     -1.61      0.00
    1    4   10     -0.69      0.00
    2    4   10     -1.06      0.00
    3    4   10     -0.17      0.00
    4    4   10     -0.94      0.00
    5    4   10      0.98      0.00
    6    4   10     -1.12      0.00
    7    4   10      1.18      0.00
    8    4   10     -0.98      0.00
    9    4   10      0.72      0.00
   10    4   10     -1.04      0.00
   11    4   10      0.58      0.00
   12    4   10     -0.66      0.00
   13    4   10      0.20      0.00
   14    4   10     -0.39      0.00
   15    4   10      0.56      0.00
   16    4   10     -0.16      0.00
   17    4   10      0.49      0.00
   18    4   10     -0.07      0.00
   19    4   10      0.52      0.00
   20    4   10     -0.02      0.00
   21    4   10      0.86      0.00
  -20    5   10     -0.25      0.00
  -19    5   10     -0.62      0.00
  -18    5   10     -0.20      0.00
  -17    5   10     -0.43      0.00
  -16    5   10      0.21      0.00
  -15    5   10      0.06      0.00
  -14    5   10      0.38      0.00
  -13    5   10     -0.32      0.00
  -12    5   10     -0.11      0.00
  -11    5   10     -0.61      0.00
  -10    5   10     -0.29      0.00
   -9    5   10     -0.92      0.00
   -8    5   10     -0.56      0.00
   -7    5   10     -0.65      0.00
   -6    5   10     -1.03      0.00
   -5    5   10     -0.44      0.00
   -4    5   10     -0.58      0.00
   -3    5   10     -0.62      0.00
   -2    5   10     -0.38      0.00
   -1    5   10     -0.02      0.00
    0    5   10     -0.33      0.00
    1    5   10      0.40      0.00
    2    5   10      0.29      0.00
    3    5   10      0.66      0.00
    4    5   10      0.10      0.00
    5    5   10      0.61      0.00
    6    5   10     -0.67      0.00
    7    5   10     -0.20      0.00
    8    5   10     -0.49      0.00
    9    5   10     -0.02      0.00
   10    5   10     -0.12      0.00
   11    5   10      0.91      0.00
   12    5   10      0.10      0.00
   13    5   10      1.18      0.00
   14    5   10      0.07      0.00
   15    5   10      0.87      0.00
   16    5   10      0.18      0.00
   17    5   10     -0.14      0.00
   18    5   10      0.86      0.00
   19    5   10     -0.65      0.00
   20    5   10      0.51      0.00
  -19    6   10      0.22      0.00
  -18    6   10     -0.46      0.00
  -17    6   10      0.18      0.00
  -16    6   10      0.02      0.00
  -15    6   10      0.45      0.00
  -14    6   10      0.83      0.00
  -13    6   10      0.86      0.00
  -12    6   10      0.66      0.00
  -11    6   10      0.99      0.00
  -10    6   10      0.57      0.00
   -9    6   10      0.71      0.00
   -8    6   10      0.91      0.00
   -7    6   10      0.99      0.00
   -6    6   10      1.19      0.00
   -5    6   10      0.66      0.00
   -4    6   10      1.69      0.00
   -3    6   10      0.20      0.00
   -2    6   10      1.14      0.00
   -1    6   10      0.87      0.00
    0    6   10      0.83      0.00
    1    6   10      0.92      0.00
    2    6   10      1.10      0.00
    3    6   10      0.08      0.00
    4    6   10      0.44      0.00
    5    6   10     -0.68      0.00
    6    6   10      0.34      0.00
    7    6   10     -0.60      0.00
    8    6   10      0.52      0.00
    9    6   10     -0.08      0.00
   10    6   10      0.31      0.00
   11    6   10      0.24      0.00
   12    6   10      0.89      0.00
   13    6   10     -0.21      0.00
   14    6   10      1.05      0.00
   15    6   10     -0.87      0.00
   16    6   10      0.64      0.00
   17    6   10     -0.70      0.00
   18    6   10      0.39      0.00
   19    6   10      0.12      0.00
  -17    7   10      0.60      0.00
  -16    7   10      0.37      0.00
  -15    7   10      0.65      0.00
  -14    7   10      0.73      0.00
  -13    7   10      1.27      0.00
  -12    7   10      0.75      0.00
  -11    7   10      1.39      0.00
  -10    7   10      1.00      0.00
   -9    7   10      0.52      0.00
   -8    7   10      0.77      0.00
   -7    7   10      0.67      0.00
   -6    7   10     -0.10      0.00
   -5    7   10      0.73      0.00
   -4    7   10      0.16      0.00
   -3    7   10      0.65      0.00
   -2    7   10      0.30      0.00
   -1    7   10      0.97      0.00
    0    7   10      0.36      0.00
    1    7   10      0.27      0.00
    2    7   10      0.23      0.00
    3    7   10      0.66      0.00
    4    7   10     -0.30      0.00
    5    7   10      1.28      0.00
    6    7   10     -0.65      0.00
    7    7   10      0.46      0.00
    8    7   10     -0.56      0.00
    9    7   10      0.37      0.00
   10    7   10      0.01      0.00
   11    7   10     -0.31      0.00
   12    7   10     -0.04      0.00
   13    7   10     -0.77      0.00
   14    7   10      0.38      0.00
   15    7   10      0.43      0.00
   16    7   10      0.69      0.00
   17    7   10      1.05      0.00
  -15    8   10      0.33      0.00
  -14    8   10      0.72      0.00
  -13    8   10      0.72      0.00
  -12    8   10     -0.41      0.00
  -11    8   10      0.79      0.00
  -10    8   10     -0.53      0.00
   -9    8   10     -0.09      0.00
   -8    8   10     -0.35      0.00
   -7    8   10     -0.01      0.00
   -6    8   10     -0.48      0.00
   -5    8   10      0.09      0.00
   -4    8   10      0.12      0.00
   -3    8   10     -0.04      0.00
   -2    8   10     -0.20      0.00
   -1    8   10      0.26      0.00
    0    8   10     -0.07      0.00
    1    8   10      0.17      0.00
    2    8   10      0.60      0.00
    3    8   10      0.11      0.00
    4    8   10     -0.40      0.00
    5    8   10     -0.26      0.00
    6    8   10     -0.09      0.00
    7    8   10     -0.65      0.00
    8    8   10     -0.33      0.00
    9    8   10     -1.16      0.00
   10    8   10     -1.26      0.00
   11    8   10     -0.47      0.00
   12    8   10     -0.43      0.00
   13    8   10      0.62      0.00
   14    8   10     -0.49      0.00
   15    8   10      0.46      0.00
  -13    9   10      0.29      0.00
  -12    9   10      0.60      0.00
  -11    9   10     -0.04      0.00
  -10    9   10      1.18      0.00
   -9    9   10     -0.59      0.00
   -8    9   10      1.02      0.00
   -7    9   10     -0.16      0.00
   -6    9   10     -0.01      0.00
   -5    9   10     -0.20      0.00
   -4    9   10     -0.13      0.00
   -3    9   10     -0.60      0.00
   -2    9   10     -0.17      0.00
   -1    9   10      0.15      0.00
    0    9   10     -0.24      0.00
    1    9   10     -0.18      0.00
    2    9   10     -0.37      0.00
    3    9   10      0.16      0.00
    4    9   10     -0.56      0.00
    5    9   10      0.06      0.00
    6    9   10     -0.75      0.00
    7    9   10     -1.44      0.00
    8    9   10     -0.39      0.00
    9    9   10     -0.81      0.00
   10    9   10     -0.17      0.00
   11    9   10     -1.05      0.00
   12    9   10     -0.81      0.00
   13    9   10     -1.20      0.00
   -9   10   10      0.29      0.00
   -8   10   10     -0.12      0.00
   -7   10   10     -0.31      0.00
   -6   10   10     -0.62      0.00
   -5   10   10     -0.79      0.00
   -4   10   10     -0.08      0.00
   -3   10   10     -0.56      0.00
   -2   10   10      0.04      0.00
   -1   10   10      0.21      0.00
    0   10   10      0.62      0.00
    1   10   10      0.37      0.00
    2   10   10      1.70      0.00
    3   10   10     -0.24      0.00
    4   10   10      0.81      0.00
    5   10   10     -0.41      0.00
    6   10   10      0.74      0.00
    7   10   10     -0.34      0.00
    8   10   10      0.11      0.00
    9   10   10     -0.74      0.00
   -2   11   10      0.52      0.00
   -1   11   10      1.19      0.00
    0   11   10      0.74      0.00
    1   11   10      0.75      0.00
    2   11   10      0.55      0.00
  -21    0   11      0.21      0.00
  -19    0   11      0.58      0.00
  -17    0   11     -0.44      0.00
  -15    0   11     -1.89      0.00
  -13    0   11     -1.56      0.00
  -11    0   11     -0.40      0.00
   -9    0   11      0.45      0.00
   -7    0   11      0.95      0.00
   -5    0   11      0.30      0.00
   -3    0   11     -1.45      0.00
   -1    0   11     -4.35      0.00
    1    0   11     -6.67      0.00
    3    0   11     -8.46      0.00
    5    0   11     -8.48      0.00
    7    0   11     -7.67      0.00
    9    0   11     -7.71      0.00
   11    0   11     -5.33      0.00
   13    0   11     -2.14      0.00
   15    0   11     -0.07      0.00
   17    0   11     -0.52      0.00
   19    0   11     -1.06      0.00
   21    0   11      0.08      0.00
  -22    1   11     -0.21      0.00
  -21    1   11      1.41      0.00
  -20    1   11     -0.52      0.00
  -19    1   11      0.46      0.00
  -18    1   11     -0.24      0.00
  -17    1   11     -0.67      0.00
  -16    1   11      0.42      0.00
  -15    1   11     -0.24      0.00
  -14    1   11     -0.30      0.00
  -13    1   11      0.74      0.00
  -12    1   11     -1.23      0.00
  -11    1   11      1.61      0.00
  -10    1   11     -0.48      0.00
   -9    1   11      1.57      0.00
   -8    1   11      0.21      0.00
   -7    1   11      0.29      0.00
   -6    1   11      0.14      0.00
   -5    1   11     -0.65      0.00
   -4    1   11     -0.68      0.00
   -3    1   11     -1.63      0.00
   -2    1   11     -1.81      0.00
   -1    1   11     -2.58      0.00
    0    1   11     -3.49      0.00
    1    1   11     -2.35      0.00
    2    1   11     -5.19      0.00
    3    1   11     -1.91      0.00
    4    1   11     -5.49      0.00
    5    1   11     -1.64      0.00
    6    1   11     -6.18      0.00
    7    1   11     -0.52      0.00
    8    1   11     -5.51      0.00
    9    1   11      0.42      0.00
   10    1   11     -4.11      0.00
   11    1   11      1.18      0.00
   12    1   11     -2.82      0.00
   13    1   11      1.47      0.00
   14    1   11     -1.33      0.00
   15    1   11      0.99      0.00
   16    1   11     -0.84      0.00
   17    1   11      0.80      0.00
   18    1   11     -0.45      0.00
   19    1   11      0.82      0.00
   20    1   11     -0.85      0.00
   21    1   11      1.04      0.00
   22    1   11     -0.21      0.00
  -22    2   11      0.99      0.00
  -21    2   11     -1.65      0.00
  -20    2   11      0.87      0.00
  -19    2   11     -1.02      0.00
  -18    2   11      0.52      0.00
  -17    2   11     -0.13      0.00
  -16    2   11     -0.27      0.00
  -15    2   11      0.49      0.00
  -14    2   11     -0.56      0.00
  -13    2   11      1.02      0.00
  -12    2   11      0.55      0.00
  -11    2   11      0.18      0.00
  -10    2   11      1.17      0.00
   -9    2   11     -0.64      0.00
   -8    2   11      1.68      0.00
   -7    2   11     -0.81      0.00
   -6    2   11      0.97      0.00
   -5    2   11     -0.76      0.00
   -4    2   11     -0.89      0.00
   -3    2   11     -0.28      0.00
   -2    2   11     -1.79      0.00
   -1    2   11     -0.26      0.00
    0    2   11     -2.70      0.00
    1    2   11      0.00      0.00
    2    2   11     -3.66      0.00
    3    2   11     -0.48      0.00
    4    2   11     -2.68      0.00
    5    2   11     -0.72      0.00
    6    2   11     -1.70      0.00
    7    2   11     -0.41      0.00
    8    2   11     -1.08      0.00
    9    2   11     -1.35      0.00
   10    2   11      0.24      0.00
   11    2   11     -1.68      0.00
   12    2   11      0.62      0.00
   13    2   11     -1.52      0.00
   14    2   11      0.83      0.00
   15    2   11     -0.75      0.00
   16    2   11      0.53      0.00
   17    2   11     -0.36      0.00
   18    2   11      0.34      0.00
   19    2   11     -0.28      0.00
   20    2   11      0.77      0.00
   21    2   11      0.39      0.00
   22    2   11      0.82      0.00
  -21    3   11      0.35      0.00
  -20    3   11     -1.66      0.00
  -19    3   11      0.86      0.00
  -18    3   11     -1.19      0.00
  -17    3   11      0.58      0.00
  -16    3   11      0.01      0.00
  -15    3   11      0.42      0.00
  -14    3   11     -0.06      0.00
  -13    3   11      0.02      0.00
  -12    3   11      0.29      0.00
  -11    3   11      0.45      0.00
  -10    3   11      1.10      0.00
   -9    3   11      0.92      0.00
   -8    3   11      0.56      0.00
   -7    3   11      0.52      0.00
   -6    3   11     -0.14      0.00
   -5    3   11      1.02      0.00
   -4    3   11     -0.37      0.00
   -3    3   11      0.93      0.00
   -2    3   11      0.62      0.00
   -1    3   11     -0.46      0.00
    0    3   11      1.53      0.00
    1    3   11     -1.14      0.00
    2    3   11      1.65      0.00
    3    3   11     -1.85      0.00
    4    3   11      2.39      0.00
    5    3   11     -2.62      0.00
    6    3   11      2.21      0.00
    7    3   11     -1.78      0.00
    8    3   11      1.44      0.00
    9    3   11     -1.59      0.00
   10    3   11      0.60      0.00
   11    3   11     -1.11      0.00
   12    3   11     -0.16      0.00
   13    3   11      0.24      0.00
   14    3   11     -0.01      0.00
   15    3   11      0.90      0.00
   16    3   11      0.12      0.00
   17    3   11      1.08      0.00
   18    3   11      0.50      0.00
   19    3   11     -0.11      0.00
   20    3   11      0.23      0.00
   21    3   11     -0.77      0.00
  -21    4   11     -0.98      0.00
  -20    4   11      0.66      0.00
  -19    4   11     -0.26      0.00
  -18    4   11      0.66      0.00
  -17    4   11     -0.04      0.00
  -16    4   11      0.30      0.00
  -15    4   11     -0.08      0.00
  -14    4   11      0.36      0.00
  -13    4   11      0.18      0.00
  -12    4   11      0.72      0.00
  -11    4   11      0.24      0.00
  -10    4   11      0.45      0.00
   -9    4   11      1.08      0.00
   -8    4   11      0.90      0.00
   -7    4   11      1.43      0.00
   -6    4   11      1.30      0.00
   -5    4   11      1.35      0.00
   -4    4   11      1.25      0.00
   -3    4   11      1.24      0.00
   -2    4   11      1.79      0.00
   -1    4   11      0.89      0.00
    0    4   11      1.48      0.00
    1    4   11      1.09      0.00
    2    4   11      0.14      0.00
    3    4   11      0.86      0.00
    4    4   11     -0.27      0.00
    5    4   11      0.58      0.00
    6    4   11     -0.88      0.00
    7    4   11      0.96      0.00
    8    4   11     -1.53      0.00
    9    4   11      0.79      0.00
   10    4   11     -0.75      0.00
   11    4   11      0.60      0.00
   12    4   11     -0.29      0.00
   13    4   11      0.39      0.00
   14    4   11      0.06      0.00
   15    4   11      0.02      0.00
   16    4   11     -0.36      0.00
   17    4   11     -0.17      0.00
   18    4   11     -0.93      0.00
   19    4   11     -0.36      0.00
   20    4   11     -0.50      0.00
  -20    5   11      0.54      0.00
  -19    5   11      0.37      0.00
  -18    5   11      0.63      0.00
  -17    5   11      0.27      0.00
  -16    5   11      0.55      0.00
  -15    5   11     -0.41      0.00
  -14    5   11     -0.03      0.00
  -13    5   11     -0.76      0.00
  -12    5   11      0.28      0.00
  -11    5   11      0.10      0.00
  -10    5   11      0.64      0.00
   -9    5   11      0.68      0.00
   -8    5   11      0.73      0.00
   -7    5   11      0.29      0.00
   -6    5   11      0.50      0.00
   -5    5   11      0.78      0.00
   -4    5   11      0.11      0.00
   -3    5   11      1.04      0.00
   -2    5   11      0.49      0.00
   -1    5   11      0.35      0.00
    0    5   11      0.06      0.00
    1    5   11     -0.09      0.00
    2    5   11     -0.89      0.00
    3    5   11     -0.26      0.00
    4    5   11     -0.91      0.00
    5    5   11     -0.15      0.00
    6    5   11     -0.56      0.00
    7    5   11      0.47      0.00
    8    5   11     -0.01      0.00
    9    5   11      0.31      0.00
   10    5   11     -0.20      0.00
   11    5   11     -0.34      0.00
   12    5   11     -1.47      0.00
   13    5   11     -0.34      0.00
   14    5   11     -1.60      0.00
   15    5   11     -0.32      0.00
   16    5   11     -0.67      0.00
   17    5   11     -0.19      0.00
   18    5   11      0.27      0.00
   19    5   11     -0.59      0.00
  -19    6   11      0.55      0.00
  -18    6   11     -0.32      0.00
  -17    6   11      0.15      0.00
  -16    6   11     -0.29      0.00
  -15    6   11     -0.39      0.00
  -14    6   11     -0.31      0.00
  -13    6   11     -1.07      0.00
  -12    6   11     -0.75      0.00
  -11    6   11     -0.90      0.00
  -10    6   11     -1.54      0.00
   -9    6   11     -0.54      0.00
   -8    6   11     -1.02      0.00
   -7    6   11     -1.22      0.00
   -6    6   11     -0.35      0.00
   -5    6   11     -1.24      0.00
   -4    6   11     -0.47      0.00
   -3    6   11     -1.31      0.00
   -2    6   11     -0.46      0.00
   -1    6   11     -1.25      0.00
    0    6   11     -0.86      0.00
    1    6   11     -0.76      0.00
    2    6   11     -0.76      0.00
    3    6   11     -1.06      0.00
    4    6   11      0.15      0.00
    5    6   11     -0.62      0.00
    6    6   11      0.86      0.00
    7    6   11     -0.09      0.00
    8    6   11      0.26      0.00
    9    6   11     -0.63      0.00
   10    6   11     -0.51      0.00
   11    6   11     -0.56      0.00
   12    6   11     -0.26      0.00
   13    6   11     -0.60      0.00
   14    6   11      0.39      0.00
   15    6   11     -1.06      0.00
   16    6   11      0.90      0.00
   17    6   11     -0.71      0.00
   18    6   11      0.38      0.00
  -17    7   11     -0.15      0.00
  -16    7   11     -0.57      0.00
  -15    7   11     -0.59      0.00
  -14    7   11     -1.21      0.00
  -13    7   11     -0.98      0.00
  -12    7   11     -1.27      0.00
  -11    7   11     -0.76      0.00
  -10    7   11     -1.43      0.00
   -9    7   11     -0.50      0.00
   -8    7   11     -0.64      0.00
   -7    7   11     -0.87      0.00
   -6    7   11     -0.43      0.00
   -5    7   11     -0.14      0.00
   -4    7   11     -0.92      0.00
   -3    7   11      0.07      0.00
   -2    7   11     -0.43      0.00
   -1    7   11     -0.39      0.00
    0    7   11     -0.73      0.00
    1    7   11     -0.50      0.00
    2    7   11     -0.55      0.00
    3    7   11     -0.21      0.00
    4    7   11     -0.33      0.00
    5    7   11      0.42      0.00
    6    7   11     -1.38      0.00
    7    7   11      0.62      0.00
    8    7   11     -0.59      0.00
    9    7   11      0.71      0.00
   10    7   11      0.32      0.00
   11    7   11     -0.12      0.00
   12    7   11      0.23      0.00
   13    7   11     -0.47      0.00
   14    7   11      0.38      0.00
   15    7   11     -0.35      0.00
   16    7   11     -0.35      0.00
   17    7   11     -0.45      0.00
  -15    8   11     -0.39      0.00
  -14    8   11     -0.56      0.00
  -13    8   11     -0.30      0.00
  -12    8   11     -0.55      0.00
  -11    8   11      0.35      0.00
  -10    8   11     -0.67      0.00
   -9    8   11      0.86      0.00
   -8    8   11      0.05      0.00
   -7    8   11      0.27      0.00
   -6    8   11      0.34      0.00
   -5    8   11      0.36      0.00
   -4    8   11     -0.18      0.00
   -3    8   11     -0.07      0.00
   -2    8   11      0.01      0.00
   -1    8   11     -0.31      0.00
    0    8   11     -0.19      0.00
    1    8   11      0.29      0.00
    2    8   11     -0.34      0.00
    3    8   11     -0.63      0.00
    4    8   11     -0.27      0.00
    5    8   11      0.01      0.00
    6    8   11      0.35      0.00
    7    8   11      0.64      0.00
    8    8   11      0.70      0.00
    9    8   11     -0.05      0.00
   10    8   11      0.83      0.00
   11    8   11      0.77      0.00
   12    8   11      0.64      0.00
   13    8   11      0.54      0.00
   14    8   11     -0.71      0.00
   15    8   11      0.15      0.00
  -12    9   11      0.32      0.00
  -11    9   11     -0.76      0.00
  -10    9   11      0.42      0.00
   -9    9   11     -0.82      0.00
   -8    9   11      0.40      0.00
   -7    9   11     -0.78      0.00
   -6    9   11      0.25      0.00
   -5    9   11      0.09      0.00
   -4    9   11     -0.03      0.00
   -3    9   11      0.31      0.00
   -2    9   11      0.59      0.00
   -1    9   11      0.19      0.00
    0    9   11     -0.38      0.00
    1    9   11      0.40      0.00
    2    9   11     -0.61      0.00
    3    9   11      0.45      0.00
    4    9   11      0.34      0.00
    5    9   11      0.31      0.00
    6    9   11     -0.03      0.00
    7    9   11      0.51      0.00
    8    9   11      1.15      0.00
    9    9   11      0.87      0.00
   10    9   11      1.10      0.00
   11    9   11      0.31      0.00
   12    9   11      0.45      0.00
   -9   10   11      0.00      0.00
   -8   10   11     -0.10      0.00
   -7   10   11      0.17      0.00
   -6   10   11      0.59      0.00
   -5   10   11      0.43      0.00
   -4   10   11      0.68      0.00
   -3   10   11     -0.03      0.00
   -2   10   11      0.35      0.00
   -1   10   11     -0.64      0.00
    0   10   11     -0.26      0.00
    1   10   11     -0.40      0.00
    2   10   11     -0.37      0.00
    3   10   11     -1.49      0.00
    4   10   11      0.24      0.00
    5   10   11     -1.00      0.00
    6   10   11      0.69      0.00
    7   10   11     -0.13      0.00
    8   10   11      0.27      0.00
  -22    0   12      0.19      0.00
  -20    0   12      0.35      0.00
  -18    0   12      0.00      0.00
  -16    0   12      0.38      0.00
  -14    0   12      2.02      0.00
  -12    0   12      1.76      0.00
  -10    0   12     -0.01      0.00
   -8    0   12     -0.76      0.00
   -6    0   12     -0.76      0.00
   -4    0   12      0.02      0.00
   -2    0   12      1.84      0.00
    0    0   12      4.63      0.00
    2    0   12      6.14      0.00
    4    0   12      7.12      0.00
    6    0   12      7.81      0.00
    8    0   12      6.54      0.00
   10    0   12      5.79      0.00
   12    0   12      3.84      0.00
   14    0   12      1.61      0.00
   16    0   12      0.50      0.00
   18    0   12      0.39      0.00
   20    0   12      1.05      0.00
   22    0   12      0.00      0.00
  -22    1   12     -1.60      0.00
  -21    1   12      0.75      0.00
  -20    1   12     -1.09      0.00
  -19    1   12      0.36      0.00
  -18    1   12     -0.05      0.00
  -17    1   12      0.37      0.00
  -16    1   12      0.69      0.00
  -15    1   12      0.03      0.00
  -14    1   12      0.15      0.00
  -13    1   12      0.26      0.00
  -12    1   12     -0.92      0.00
  -11    1   12      1.26      0.00
  -10    1   12     -1.34      0.00
   -9    1   12      0.68      0.00
   -8    1   12     -1.25      0.00
   -7    1   12     -0.33      0.00
   -6    1   12     -0.13      0.00
   -5    1   12     -0.23      0.00
   -4    1   12      1.11      0.00
   -3    1   12      0.74      0.00
   -2    1   12      1.73      0.00
   -1    1   12      1.88      0.00
    0    1   12      2.50      0.00
    1    1   12      3.24      0.00
    2    1   12      2.44      0.00
    3    1   12      4.87      0.00
    4    1   12      1.54      0.00
    5    1   12      4.59      0.00
    6    1   12      1.46      0.00
    7    1   12      4.79      0.00
    8    1   12      0.74      0.00
    9    1   12      4.87      0.00
   10    1   12     -0.46      0.00
   11    1   12      3.28      0.00
   12    1   12     -0.91      0.00
   13    1   12      1.91      0.00
   14    1   12     -1.00      0.00
   15    1   12      0.72      0.00
   16    1   12     -0.57      0.00
   17    1   12      1.12      0.00
   18    1   12     -0.68      0.00
   19    1   12      0.97      0.00
   20    1   12     -0.91      0.00
   21    1   12      0.31      0.00
  -22    2   12      0.83      0.00
  -21    2   12     -0.83      0.00
  -20    2   12      1.87      0.00
  -19    2   12     -1.00      0.00
  -18    2   12      1.08      0.00
  -17    2   12     -0.33      0.00
  -16    2   12     -0.40      0.00
  -15    2   12      0.48      0.00
  -14    2   12     -0.24      0.00
  -13    2   12      0.67      0.00
  -12    2   12     -0.33      0.00
  -11    2   12     -0.72      0.00
  -10    2   12     -0.24      0.00
   -9    2   12     -1.56      0.00
   -8    2   12      0.56      0.00
   -7    2   12     -1.27      0.00
   -6    2   12      0.85      0.00
   -5    2   12     -0.68      0.00
   -4    2   12      0.67      0.00
   -3    2   12      1.05      0.00
   -2    2   12     -0.02      0.00
   -1    2   12      2.41      0.00
    0    2   12     -0.11      0.00
    1    2   12      2.65      0.00
    2    2   12     -0.19      0.00
    3    2   12      3.55      0.00
    4    2   12     -0.05      0.00
    5    2   12      3.05      0.00
    6    2   12      0.55      0.00
    7    2   12      1.27      0.00
    8    2   12      0.27      0.00
    9    2   12      0.92      0.00
   10    2   12      1.04      0.00
   11    2   12      0.09      0.00
   12    2   12      1.61      0.00
   13    2   12     -0.55      0.00
   14    2   12      1.31      0.00
   15    2   12     -0.79      0.00
   16    2   12      0.58      0.00
   17    2   12     -0.79      0.00
   18    2   12     -0.18      0.00
   19    2   12     -0.29      0.00
   20    2   12      0.22      0.00
   21    2   12     -0.59      0.00
  -21    3   12      1.64      0.00
  -20    3   12     -0.36      0.00
  -19    3   12      1.21      0.00
  -18    3   12     -0.64      0.00
  -17    3   12      1.23      0.00
  -16    3   12     -0.58      0.00
  -15    3   12      0.43      0.00
  -14    3   12     -0.55      0.00
  -13    3   12     -0.35      0.00
  -12    3   12     -0.27      0.00
  -11    3   12     -0.51      0.00
  -10    3   12     -0.23      0.00
   -9    3   12     -0.91      0.00
   -8    3   12     -1.00      0.00
   -7    3   12     -0.38      0.00
   -6    3   12     -0.84      0.00
   -5    3   12      0.19      0.00
   -4    3   12     -0.61      0.00
   -3    3   12      0.12      0.00
   -2    3   12     -0.74      0.00
   -1    3   12     -0.52      0.00
    0    3   12      0.71      0.00
    1    3   12     -1.54      0.00
    2    3   12      1.92      0.00
    3    3   12     -1.82      0.00
    4    3   12      1.70      0.00
    5    3   12     -2.32      0.00
    6    3   12      2.51      0.00
    7    3   12     -2.15      0.00
    8    3   12      2.36      0.00
    9    3   12     -0.95      0.00
   10    3   12      1.26      0.00
   11    3   12     -0.31      0.00
   12    3   12      0.46      0.00
   13    3   12      0.07      0.00
   14    3   12     -1.03      0.00
   15    3   12     -0.14      0.00
   16    3   12     -1.14      0.00
   17    3   12     -0.17      0.00
   18    3   12     -0.65      0.00
   19    3   12     -0.24      0.00
   20    3   12      0.06      0.00
   21    3   12     -0.35      0.00
  -20    4   12      0.73      0.00
  -19    4   12     -0.65      0.00
  -18    4   12     -0.06      0.00
  -17    4   12     -0.52      0.00
  -16    4   12     -0.45      0.00
  -15    4   12     -0.13      0.00
  -14    4   12      0.25      0.00
  -13    4   12     -0.32      0.00
  -12    4   12     -0.01      0.00
  -11    4   12     -1.08      0.00
  -10    4   12     -0.66      0.00
   -9    4   12     -0.67      0.00
   -8    4   12     -1.23      0.00
   -7    4   12     -0.38      0.00
   -6    4   12     -1.15      0.00
   -5    4   12     -1.31      0.00
   -4    4   12     -0.79      0.00
   -3    4   12     -1.50      0.00
   -2    4   12     -1.14      0.00
   -1    4   12     -1.30      0.00
    0    4   12     -0.98      0.00
    1    4   12     -1.19      0.00
    2    4   12     -0.55      0.00
    3    4   12      0.07      0.00
    4    4   12     -0.50      0.00
    5    4   12      0.96      0.00
    6    4   12     -0.42      0.00
    7    4   12      0.86      0.00
    8    4   12     -0.78      0.00
    9    4   12      1.36      0.00
   10    4   12     -0.70      0.00
   11    4   12      0.80      0.00
   12    4   12     -0.18      0.00
   13    4   12      0.06      0.00
   14    4   12     -0.08      0.00
   15    4   12     -0.04      0.00
   16    4   12      0.22      0.00
   17    4   12      0.09      0.00
   18    4   12      0.38      0.00
   19    4   12      0.99      0.00
   20    4   12      0.52      0.00
  -19    5   12     -0.80      0.00
  -18    5   12     -0.24      0.00
  -17    5   12     -0.54      0.00
  -16    5   12     -0.05      0.00
  -15    5   12     -0.50      0.00
  -14    5   12      0.28      0.00
  -13    5   12     -0.16      0.00
  -12    5   12      0.67      0.00
  -11    5   12     -0.36      0.00
  -10    5   12      0.34      0.00
   -9    5   12     -0.56      0.00
   -8    5   12     -0.71      0.00
   -7    5   12     -0.28      0.00
   -6    5   12     -0.61      0.00
   -5    5   12     -0.40      0.00
   -4    5   12     -0.58      0.00
   -3    5   12     -0.20      0.00
   -2    5   12     -0.98      0.00
   -1    5   12     -0.18      0.00
    0    5   12     -0.31      0.00
    1    5   12      0.16      0.00
    2    5   12      0.45      0.00
    3    5   12      1.15      0.00
    4    5   12      0.24      0.00
    5    5   12      1.10      0.00
    6    5   12      0.02      0.00
    7    5   12      0.46      0.00
    8    5   12      0.07      0.00
    9    5   12      0.39      0.00
   10    5   12      0.15      0.00
   11    5   12      0.71      0.00
   12    5   12      0.58      0.00
   13    5   12      1.63      0.00
   14    5   12      0.44      0.00
   15    5   12      1.77      0.00
   16    5   12      0.41      0.00
   17    5   12      0.57      0.00
   18    5   12      0.54      0.00
   19    5   12     -0.31      0.00
  -18    6   12     -0.72      0.00
  -17    6   12      0.16      0.00
  -16    6   12      0.17      0.00
  -15    6   12      0.31      0.00
  -14    6   12      0.96      0.00
  -13    6   12      0.64      0.00
  -12    6   12      1.10      0.00
  -11    6   12      0.71      0.00
  -10    6   12      1.07      0.00
   -9    6   12      1.41      0.00
   -8    6   12      0.57      0.00
   -7    6   12      1.44      0.00
   -6    6   12      1.15      0.00
   -5    6   12      0.14      0.00
   -4    6   12      1.32      0.00
   -3    6   12      0.01      0.00
   -2    6   12      0.84      0.00
   -1    6   12      0.59      0.00
    0    6   12      1.17      0.00
    1    6   12      1.01      0.00
    2    6   12      0.91      0.00
    3    6   12      0.56      0.00
    4    6   12      0.85      0.00
    5    6   12     -0.36      0.00
    6    6   12      0.81      0.00
    7    6   12     -0.74      0.00
    8    6   12      0.07      0.00
    9    6   12      0.02      0.00
   10    6   12      0.40      0.00
   11    6   12      1.01      0.00
   12    6   12      0.90      0.00
   13    6   12      0.30      0.00
   14    6   12      0.67      0.00
   15    6   12     -0.61      0.00
   16    6   12      0.76      0.00
   17    6   12     -0.91      0.00
   18    6   12      0.56      0.00
  -17    7   12      0.09      0.00
  -16    7   12      0.35      0.00
  -15    7   12      0.50      0.00
  -14    7   12      0.60      0.00
  -13    7   12      1.75      0.00
  -12    7   12      0.79      0.00
  -11    7   12      1.59      0.00
  -10    7   12      1.09      0.00
   -9    7   12      1.06      0.00
   -8    7   12      0.38      0.00
   -7    7   12      0.70      0.00
   -6    7   12      0.40      0.00
   -5    7   12      0.22      0.00
   -4    7   12      0.31      0.00
   -3    7   12      0.90      0.00
   -2    7   12      0.00      0.00
   -1    7   12      0.48      0.00
    0    7   12      0.41      0.00
    1    7   12      0.22      0.00
    2    7   12      0.45      0.00
    3    7   12      0.85      0.00
    4    7   12      0.11      0.00
    5    7   12      0.34      0.00
    6    7   12     -0.63      0.00
    7    7   12      0.91      0.00
    8    7   12     -0.57      0.00
    9    7   12      0.83      0.00
   10    7   12     -0.52      0.00
   11    7   12     -0.62      0.00
   12    7   12     -0.01      0.00
   13    7   12     -0.49      0.00
   14    7   12      0.78      0.00
   15    7   12      0.06      0.00
   16    7   12      0.33      0.00
  -14    8   12      0.34      0.00
  -13    8   12      0.81      0.00
  -12    8   12     -0.30      0.00
  -11    8   12      0.40      0.00
  -10    8   12     -0.29      0.00
   -9    8   12      0.15      0.00
   -8    8   12     -0.71      0.00
   -7    8   12      0.21      0.00
   -6    8   12     -0.30      0.00
   -5    8   12     -0.32      0.00
   -4    8   12     -0.06      0.00
   -3    8   12     -0.06      0.00
   -2    8   12     -0.06      0.00
   -1    8   12     -0.08      0.00
    0    8   12      0.87      0.00
    1    8   12      0.15      0.00
    2    8   12      0.02      0.00
    3    8   12      0.53      0.00
    4    8   12      0.09      0.00
    5    8   12      0.41      0.00
    6    8   12      0.51      0.00
    7    8   12     -0.45      0.00
    8    8   12     -0.69      0.00
    9    8   12     -1.10      0.00
   10    8   12     -0.07      0.00
   11    8   12     -0.47      0.00
   12    8   12     -0.05      0.00
   13    8   12     -0.31      0.00
   14    8   12     -0.47      0.00
  -12    9   12      0.09      0.00
  -11    9   12     -0.43      0.00
  -10    9   12      0.94      0.00
   -9    9   12     -0.80      0.00
   -8    9   12      0.59      0.00
   -7    9   12     -0.22      0.00
   -6    9   12      0.38      0.00
   -5    9   12     -0.22      0.00
   -4    9   12     -0.01      0.00
   -3    9   12      0.28      0.00
   -2    9   12     -0.42      0.00
   -1    9   12     -0.04      0.00
    0    9   12     -0.26      0.00
    1    9   12      0.23      0.00
    2    9   12     -0.36      0.00
    3    9   12      1.21      0.00
    4    9   12     -0.44      0.00
    5    9   12     -0.36      0.00
    6    9   12     -0.31      0.00
    7    9   12     -0.49      0.00
    8    9   12     -0.22      0.00
    9    9   12     -0.53      0.00
   10    9   12     -0.98      0.00
   11    9   12     -1.15      0.00
   -8   10   12     -0.09      0.00
   -7   10   12      0.05      0.00
   -6   10   12     -0.19      0.00
   -5   10   12     -0.72      0.00
   -4   10   12     -0.06      0.00
   -3   10   12     -0.51      0.00
   -2   10   12     -0.13      0.00
   -1   10   12     -0.05      0.00
    0   10   12      0.91      0.00
    1   10   12      0.22      0.00
    2   10   12      0.61      0.00
    3   10   12      0.27      0.00
    4   10   12      0.83      0.00
    5   10   12     -0.05      0.00
    6   10   12      1.06      0.00
    7   10   12     -0.78      0.00
  -21    0   13     -0.43      0.00
  -19    0   13     -0.32      0.00
  -17    0   13     -0.76      0.00
  -15    0   13     -0.50      0.00
  -13    0   13     -1.46      0.00
  -11    0   13     -1.77      0.00
   -9    0   13      0.09      0.00
   -7    0   13      1.05      0.00
   -5    0   13      0.61      0.00
   -3    0   13     -0.41      0.00
   -1    0   13     -1.86      0.00
    1    0   13     -4.54      0.00
    3    0   13     -5.99      0.00
    5    0   13     -5.66      0.00
    7    0   13     -6.65      0.00
    9    0   13     -5.79      0.00
   11    0   13     -4.02      0.00
   13    0   13     -2.43      0.00
   15    0   13     -1.07      0.00
   17    0   13     -1.22      0.00
   19    0   13     -0.61      0.00
   21    0   13     -0.42      0.00
  -21    1   13      1.35      0.00
  -20    1   13     -1.44      0.00
  -19    1   13      0.90      0.00
  -18    1   13     -0.24      0.00
  -17    1   13     -0.19      0.00
  -16    1   13      0.14      0.00
  -15    1   13     -0.67      0.00
  -14    1   13     -0.71      0.00
  -13    1   13     -0.02      0.00
  -12    1   13     -0.63      0.00
  -11    1   13      1.00      0.00
  -10    1   13     -0.87      0.00
   -9    1   13      1.13      0.00
   -8    1   13     -0.64      0.00
   -7    1   13      0.77      0.00
   -6    1   13      0.24      0.00
   -5    1   13     -0.04      0.00
   -4    1   13      0.25      0.00
   -3    1   13     -1.44      0.00
   -2    1   13     -0.78      0.00
   -1    1   13     -2.03      0.00
    0    1   13     -2.00      0.00
    1    1   13     -2.23      0.00
    2    1   13     -2.67      0.00
    3    1   13     -2.62      0.00
    4    1   13     -4.29      0.00
    5    1   13     -1.72      0.00
    6    1   13     -4.36      0.00
    7    1   13     -1.02      0.00
    8    1   13     -3.46      0.00
    9    1   13     -0.79      0.00
   10    1   13     -3.71      0.00
   11    1   13      0.16      0.00
   12    1   13     -2.56      0.00
   13    1   13      0.49      0.00
   14    1   13     -1.53      0.00
   15    1   13      0.57      0.00
   16    1   13     -0.67      0.00
   17    1   13      0.42      0.00
   18    1   13     -0.87      0.00
   19    1   13      0.42      0.00
   20    1   13     -1.23      0.00
   21    1   13      0.70      0.00
  -21    2   13     -1.13      0.00
  -20    2   13      0.84      0.00
  -19    2   13     -1.61      0.00
  -18    2   13      0.91      0.00
  -17    2   13     -1.35      0.00
  -16    2   13      0.25      0.00
  -15    2   13      0.43      0.00
  -14    2   13     -0.59      0.00
  -13    2   13      0.47      0.00
  -12    2   13     -0.62      0.00
  -11    2   13     -0.27      0.00
  -10    2   13      0.75      0.00
   -9    2   13     -0.09      0.00
   -8    2   13      1.79      0.00
   -7    2   13     -0.45      0.00
   -6    2   13      0.97      0.00
   -5    2   13     -0.74      0.00
   -4    2   13      0.04      0.00
   -3    2   13     -0.50      0.00
   -2    2   13     -1.04      0.00
   -1    2   13      0.23      0.00
    0    2   13     -2.91      0.00
    1    2   13      0.34      0.00
    2    2   13     -3.12      0.00
    3    2   13      0.23      0.00
    4    2   13     -2.87      0.00
    5    2   13      0.60      0.00
    6    2   13     -3.13      0.00
    7    2   13     -0.22      0.00
    8    2   13     -1.50      0.00
    9    2   13     -0.58      0.00
   10    2   13     -0.59      0.00
   11    2   13     -0.91      0.00
   12    2   13     -0.16      0.00
   13    2   13     -1.38      0.00
   14    2   13      0.56      0.00
   15    2   13     -0.90      0.00
   16    2   13      0.48      0.00
   17    2   13     -0.55      0.00
   18    2   13      0.70      0.00
   19    2   13      0.16      0.00
   20    2   13      0.46      0.00
   21    2   13      0.05      0.00
  -21    3   13     -0.04      0.00
  -20    3   13     -1.64      0.00
  -19    3   13      0.52      0.00
  -18    3   13     -0.94      0.00
  -17    3   13      0.62      0.00
  -16    3   13     -0.91      0.00
  -15    3   13      0.43      0.00
  -14    3   13     -0.95      0.00
  -13    3   13      0.56      0.00
  -12    3   13      0.38      0.00
  -11    3   13      0.61      0.00
  -10    3   13      0.99      0.00
   -9    3   13      0.23      0.00
   -8    3   13      0.77      0.00
   -7    3   13      0.73      0.00
   -6    3   13      0.03      0.00
   -5    3   13      1.14      0.00
   -4    3   13     -0.36      0.00
   -3    3   13      0.38      0.00
   -2    3   13      0.22      0.00
   -1    3   13      0.10      0.00
    0    3   13      0.75      0.00
    1    3   13     -0.62      0.00
    2    3   13      1.47      0.00
    3    3   13     -2.42      0.00
    4    3   13      1.88      0.00
    5    3   13     -2.16      0.00
    6    3   13      2.11      0.00
    7    3   13     -1.93      0.00
    8    3   13      1.99      0.00
    9    3   13     -2.44      0.00
   10    3   13      0.70      0.00
   11    3   13     -1.07      0.00
   12    3   13      0.01      0.00
   13    3   13      0.24      0.00
   14    3   13      0.02      0.00
   15    3   13      1.55      0.00
   16    3   13      0.23      0.00
   17    3   13      1.45      0.00
   18    3   13      0.38      0.00
   19    3   13      0.03      0.00
   20    3   13      0.07      0.00
  -20    4   13      0.06      0.00
  -19    4   13     -0.24      0.00
  -18    4   13      0.28      0.00
  -17    4   13      0.14      0.00
  -16    4   13      0.42      0.00
  -15    4   13      0.53      0.00
  -14    4   13      0.42      0.00
  -13    4   13     -0.06      0.00
  -12    4   13      0.34      0.00
  -11    4   13      0.05      0.00
  -10    4   13      0.91      0.00
   -9    4   13      0.77      0.00
   -8    4   13      0.98      0.00
   -7    4   13      1.10      0.00
   -6    4   13      0.33      0.00
   -5    4   13      0.99      0.00
   -4    4   13      0.99      0.00
   -3    4   13      0.57      0.00
   -2    4   13      1.66      0.00
   -1    4   13      0.79      0.00
    0    4   13      0.94      0.00
    1    4   13      0.90      0.00
    2    4   13      0.57      0.00
    3    4   13      0.33      0.00
    4    4   13      0.03      0.00
    5    4   13      0.22      0.00
    6    4   13     -1.33      0.00
    7    4   13      0.36      0.00
    8    4   13     -1.26      0.00
    9    4   13      0.53      0.00
   10    4   13     -0.99      0.00
   11    4   13      0.62      0.00
   12    4   13     -0.63      0.00
   13    4   13      0.05      0.00
   14    4   13      0.22      0.00
   15    4   13     -0.21      0.00
   16    4   13     -0.07      0.00
   17    4   13     -0.38      0.00
   18    4   13     -0.29      0.00
   19    4   13     -0.55      0.00
  -19    5   13      0.28      0.00
  -18    5   13      1.07      0.00
  -17    5   13      0.22      0.00
  -16    5   13      0.55      0.00
  -15    5   13     -0.32      0.00
  -14    5   13      0.37      0.00
  -13    5   13     -0.39      0.00
  -12    5   13      0.31      0.00
  -11    5   13     -0.15      0.00
  -10    5   13      0.41      0.00
   -9    5   13     -0.48      0.00
   -8    5   13      0.54      0.00
   -7    5   13      0.15      0.00
   -6    5   13     -0.11      0.00
   -5    5   13      0.89      0.00
   -4    5   13      0.09      0.00
   -3    5   13      0.77      0.00
   -2    5   13      0.48      0.00
   -1    5   13      0.69      0.00
    0    5   13      0.06      0.00
    1    5   13      0.13      0.00
    2    5   13     -0.61      0.00
    3    5   13     -0.60      0.00
    4    5   13     -1.36      0.00
    5    5   13     -0.34      0.00
    6    5   13     -1.19      0.00
    7    5   13      0.07      0.00
    8    5   13     -0.39      0.00
    9    5   13     -0.53      0.00
   10    5   13     -0.67      0.00
   11    5   13     -0.78      0.00
   12    5   13     -1.41      0.00
   13    5   13     -0.70      0.00
   14    5   13     -1.64      0.00
   15    5   13     -0.53      0.00
   16    5   13     -1.49      0.00
   17    5   13     -0.30      0.00
   18    5   13     -0.52      0.00
   19    5   13     -0.67      0.00
  -18    6   13     -0.03      0.00
  -17    6   13      0.54      0.00
  -16    6   13     -0.01      0.00
  -15    6   13     -0.37      0.00
  -14    6   13      0.01      0.00
  -13    6   13     -1.51      0.00
  -12    6   13     -0.86      0.00
  -11    6   13     -1.09      0.00
  -10    6   13     -1.31      0.00
   -9    6   13     -0.99      0.00
   -8    6   13     -1.08      0.00
   -7    6   13     -0.74      0.00
   -6    6   13     -1.18      0.00
   -5    6   13     -0.78      0.00
   -4    6   13     -0.25      0.00
   -3    6   13     -1.19      0.00
   -2    6   13      0.11      0.00
   -1    6   13     -0.61      0.00
    0    6   13     -0.60      0.00
    1    6   13     -0.93      0.00
    2    6   13     -0.97      0.00
    3    6   13     -1.14      0.00
    4    6   13     -0.35      0.00
    5    6   13     -0.64      0.00
    6    6   13      0.50      0.00
    7    6   13     -0.76      0.00
    8    6   13      0.29      0.00
    9    6   13     -0.39      0.00
   10    6   13     -0.36      0.00
   11    6   13     -0.20      0.00
   12    6   13     -1.09      0.00
   13    6   13     -0.89      0.00
   14    6   13     -0.31      0.00
   15    6   13     -0.95      0.00
   16    6   13      0.77      0.00
   17    6   13     -0.56      0.00
  -16    7   13     -0.37      0.00
  -15    7   13     -0.54      0.00
  -14    7   13     -0.87      0.00
  -13    7   13     -0.79      0.00
  -12    7   13     -1.87      0.00
  -11    7   13     -0.33      0.00
  -10    7   13     -1.92      0.00
   -9    7   13     -0.97      0.00
   -8    7   13     -0.70      0.00
   -7    7   13     -0.79      0.00
   -6    7   13     -0.52      0.00
   -5    7   13      0.00      0.00
   -4    7   13     -0.19      0.00
   -3    7   13     -0.02      0.00
   -2    7   13     -0.60      0.00
   -1    7   13     -0.05      0.00
    0    7   13     -0.79      0.00
    1    7   13     -0.51      0.00
    2    7   13      0.13      0.00
    3    7   13     -0.37      0.00
    4    7   13     -0.68      0.00
    5    7   13      0.12      0.00
    6    7   13     -0.76      0.00
    7    7   13      0.84      0.00
    8    7   13     -0.34      0.00
    9    7   13      0.69      0.00
   10    7   13     -0.62      0.00
   11    7   13      0.04      0.00
   12    7   13      0.39      0.00
   13    7   13      0.02      0.00
   14    7   13      0.61      0.00
   15    7   13     -0.61      0.00
   16    7   13     -0.17      0.00
  -14    8   13     -0.37      0.00
  -13    8   13     -0.47      0.00
  -12    8   13     -0.75      0.00
  -11    8   13      0.37      0.00
  -10    8   13     -0.55      0.00
   -9    8   13      0.48      0.00
   -8    8   13      0.32      0.00
   -7    8   13      0.42      0.00
   -6    8   13     -0.12      0.00
   -5    8   13      0.29      0.00
   -4    8   13      0.10      0.00
   -3    8   13     -0.45      0.00
   -2    8   13      0.35      0.00
   -1    8   13     -0.09      0.00
    0    8   13      0.21      0.00
    1    8   13     -0.91      0.00
    2    8   13     -0.13      0.00
    3    8   13     -0.79      0.00
    4    8   13     -0.61      0.00
    5    8   13      0.37      0.00
    6    8   13     -0.36      0.00
    7    8   13     -0.49      0.00
    8    8   13      0.42      0.00
    9    8   13      0.11      0.00
   10    8   13      1.37      0.00
   11    8   13      0.30      0.00
   12    8   13      0.52      0.00
   13    8   13     -0.31      0.00
   14    8   13     -0.27      0.00
  -11    9   13     -0.08      0.00
  -10    9   13      0.42      0.00
   -9    9   13     -0.87      0.00
   -8    9   13      0.73      0.00
   -7    9   13     -0.63      0.00
   -6    9   13      0.11      0.00
   -5    9   13     -0.04      0.00
   -4    9   13      0.06      0.00
   -3    9   13     -0.01      0.00
   -2    9   13     -0.29      0.00
   -1    9   13      0.43      0.00
    0    9   13     -0.91      0.00
    1    9   13      0.40      0.00
    2    9   13     -0.27      0.00
    3    9   13      0.17      0.00
    4    9   13     -1.02      0.00
    5    9   13      0.18      0.00
    6    9   13     -0.08      0.00
    7    9   13      0.46      0.00
    8    9   13      0.99      0.00
    9    9   13      0.34      0.00
   10    9   13      0.18      0.00
   11    9   13      0.64      0.00
   -7   10   13      0.08      0.00
   -6   10   13     -0.07      0.00
   -5   10   13      0.15      0.00
   -4   10   13      0.59      0.00
   -3   10   13     -0.35      0.00
   -2   10   13      0.40      0.00
   -1   10   13      0.14      0.00
    0   10   13     -0.22      0.00
    1   10   13     -0.52      0.00
    2   10   13     -0.29      0.00
    3   10   13     -0.98      0.00
    4   10   13     -0.04      0.00
    5   10   13     -0.33      0.00
    6   10   13     -0.01      0.00
  -20    0   14      1.13      0.00
  -18    0   14     -0.07      0.00
  -16    0   14      0.80      0.00
  -14    0   14      1.20      0.00
  -12    0   14      0.83      0.00
  -10    0   14      1.16      0.00
   -8    0   14      0.04      0.00
   -6    0   14     -1.06      0.00
   -4    0   14     -0.62      0.00
   -2    0   14      0.74      0.00
    0    0   14      1.84      0.00
    2    0   14      3.66      0.00
    4    0   14      5.89      0.00
    6    0   14      5.00      0.00
    8    0   14      4.70      0.00
   10    0   14      4.57      0.00
   12    0   14      2.74      0.00
   14    0   14      1.70      0.00
   16    0   14      0.80      0.00
   18    0   14      1.25      0.00
   20    0   14      0.93      0.00
  -21    1   14      0.70      0.00
  -20    1   14     -1.10      0.00
  -19    1   14      1.57      0.00
  -18    1   14     -0.69      0.00
  -17    1   14      0.65      0.00
  -16    1   14      0.14      0.00
  -15    1   14     -0.73      0.00
  -14    1   14      0.57      0.00
  -13    1   14      0.79      0.00
  -12    1   14     -0.05      0.00
  -11    1   14      1.36      0.00
  -10    1   14     -0.95      0.00
   -9    1   14      0.55      0.00
   -8    1   14     -0.94      0.00
   -7    1   14      0.27      0.00
   -6    1   14     -0.26      0.00
   -5    1   14     -0.07      0.00
   -4    1   14      0.33      0.00
   -3    1   14     -0.15      0.00
   -2    1   14      1.45      0.00
   -1    1   14      0.57      0.00
    0    1   14      2.50      0.00
    1    1   14      2.17      0.00
    2    1   14      2.24      0.00
    3    1   14      2.45      0.00
    4    1   14      2.31      0.00
    5    1   14      3.09      0.00
    6    1   14      2.03      0.00
    7    1   14      4.05      0.00
    8    1   14      0.83      0.00
    9    1   14      2.78      0.00
   10    1   14      0.61      0.00
   11    1   14      2.38      0.00
   12    1   14      0.23      0.00
   13    1   14      1.82      0.00
   14    1   14     -0.03      0.00
   15    1   14      1.25      0.00
   16    1   14     -0.09      0.00
   17    1   14      1.17      0.00
   18    1   14     -0.36      0.00
   19    1   14      0.71      0.00
   20    1   14     -0.28      0.00
   21    1   14      0.85      0.00
  -21    2   14     -0.56      0.00
  -20    2   14      1.64      0.00
  -19    2   14     -1.19      0.00
  -18    2   14      1.11      0.00
  -17    2   14     -0.79      0.00
  -16    2   14      1.12      0.00
  -15    2   14      0.00      0.00
  -14    2   14      0.25      0.00
  -13    2   14      0.52      0.00
  -12    2   14     -0.56      0.00
  -11    2   14      0.37      0.00
  -10    2   14      0.31      0.00
   -9    2   14     -0.69      0.00
   -8    2   14      0.56      0.00
   -7    2   14     -1.64      0.00
   -6    2   14      0.52      0.00
   -5    2   14     -0.81      0.00
   -4    2   14      0.59      0.00
   -3    2   14      0.75      0.00
   -2    2   14      0.31      0.00
   -1    2   14      1.33      0.00
    0    2   14     -0.37      0.00
    1    2   14      2.74      0.00
    2    2   14     -0.63      0.00
    3    2   14      3.82      0.00
    4    2   14     -0.12      0.00
    5    2   14      2.57      0.00
    6    2   14     -0.65      0.00
    7    2   14      2.41      0.00
    8    2   14     -0.28      0.00
    9    2   14      1.88      0.00
   10    2   14      0.85      0.00
   11    2   14      0.54      0.00
   12    2   14      1.07      0.00
   13    2   14      0.14      0.00
   14    2   14      1.24      0.00
   15    2   14     -0.57      0.00
   16    2   14      0.57      0.00
   17    2   14     -0.33      0.00
   18    2   14      0.27      0.00
   19    2   14     -0.23      0.00
   20    2   14      0.14      0.00
  -20    3   14      0.16      0.00
  -19    3   14      1.40      0.00
  -18    3   14     -0.47      0.00
  -17    3   14      1.18      0.00
  -16    3   14     -0.90      0.00
  -15    3   14      0.65      0.00
  -14    3   14     -0.44      0.00
  -13    3   14      0.85      0.00
  -12    3   14     -0.31      0.00
  -11    3   14     -0.14      0.00
  -10    3   14     -0.76      0.00
   -9    3   14     -1.09      0.00
   -8    3   14     -0.55      0.00
   -7    3   14     -0.62      0.00
   -6    3   14     -0.43      0.00
   -5    3   14      0.19      0.00
   -4    3   14     -1.04      0.00
   -3    3   14      0.39      0.00
   -2    3   14     -0.48      0.00
   -1    3   14     -0.35      0.00
    0    3   14      0.75      0.00
    1    3   14     -0.98      0.00
    2    3   14      0.86      0.00
    3    3   14     -1.46      0.00
    4    3   14      2.06      0.00
    5    3   14     -1.88      0.00
    6    3   14      2.80      0.00
    7    3   14     -1.78      0.00
    8    3   14      1.76      0.00
    9    3   14     -1.59      0.00
   10    3   14      1.85      0.00
   11    3   14     -0.65      0.00
   12    3   14      0.76      0.00
   13    3   14      0.11      0.00
   14    3   14     -0.90      0.00
   15    3   14     -0.09      0.00
   16    3   14     -1.54      0.00
   17    3   14     -0.27      0.00
   18    3   14     -1.36      0.00
   19    3   14     -0.44      0.00
   20    3   14      0.20      0.00
  -19    4   14     -0.10      0.00
  -18    4   14     -0.36      0.00
  -17    4   14      0.04      0.00
  -16    4   14     -0.24      0.00
  -15    4   14     -0.11      0.00
  -14    4   14     -0.19      0.00
  -13    4   14     -0.82      0.00
  -12    4   14     -0.11      0.00
  -11    4   14     -0.78      0.00
  -10    4   14     -0.41      0.00
   -9    4   14     -0.51      0.00
   -8    4   14     -0.83      0.00
   -7    4   14     -0.87      0.00
   -6    4   14     -0.64      0.00
   -5    4   14     -0.72      0.00
   -4    4   14     -0.64      0.00
   -3    4   14     -0.77      0.00
   -2    4   14     -0.71      0.00
   -1    4   14     -1.45      0.00
    0    4   14     -0.65      0.00
    1    4   14     -0.87      0.00
    2    4   14     -0.49      0.00
    3    4   14      0.14      0.00
    4    4   14     -0.16      0.00
    5    4   14      0.09      0.00
    6    4   14     -0.18      0.00
    7    4   14      1.06      0.00
    8    4   14     -0.42      0.00
    9    4   14      1.68      0.00
   10    4   14     -0.32      0.00
   11    4   14      0.81      0.00
   12    4   14     -0.39      0.00
   13    4   14      0.31      0.00
   14    4   14     -0.18      0.00
   15    4   14     -0.41      0.00
   16    4   14      0.33      0.00
   17    4   14     -0.07      0.00
   18    4   14      0.52      0.00
   19    4   14      0.72      0.00
  -18    5   14     -0.25      0.00
  -17    5   14     -1.10      0.00
  -16    5   14     -0.30      0.00
  -15    5   14     -0.64      0.00
  -14    5   14      0.23      0.00
  -13    5   14     -0.31      0.00
  -12    5   14      0.68      0.00
  -11    5   14     -0.50      0.00
  -10    5   14      0.04      0.00
   -9    5   14     -0.30      0.00
   -8    5   14      0.10      0.00
   -7    5   14     -0.35      0.00
   -6    5   14      0.24      0.00
   -5    5   14      0.11      0.00
   -4    5   14     -0.76      0.00
   -3    5   14      0.13      0.00
   -2    5   14     -1.01      0.00
   -1    5   14     -0.49      0.00
    0    5   14     -0.47      0.00
    1    5   14     -0.03      0.00
    2    5   14      0.06      0.00
    3    5   14      0.92      0.00
    4    5   14      0.50      0.00
    5    5   14      1.49      0.00
    6    5   14      0.54      0.00
    7    5   14      1.24      0.00
    8    5   14      0.19      0.00
    9    5   14      0.54      0.00
   10    5   14      0.75      0.00
   11    5   14      0.79      0.00
   12    5   14      1.23      0.00
   13    5   14      1.80      0.00
   14    5   14      0.73      0.00
   15    5   14      1.71      0.00
   16    5   14      0.59      0.00
   17    5   14      1.03      0.00
   18    5   14      0.33      0.00
  -17    6   14     -0.01      0.00
  -16    6   14     -0.05      0.00
  -15    6   14      0.01      0.00
  -14    6   14      0.63      0.00
  -13    6   14     -0.11      0.00
  -12    6   14      1.71      0.00
  -11    6   14      0.54      0.00
  -10    6   14      1.18      0.00
   -9    6   14      1.89      0.00
   -8    6   14      0.64      0.00
   -7    6   14      1.32      0.00
   -6    6   14      0.86      0.00
   -5    6   14      0.54      0.00
   -4    6   14      0.46      0.00
   -3    6   14      0.07      0.00
   -2    6   14      0.73      0.00
   -1    6   14      0.02      0.00
    0    6   14      0.61      0.00
    1    6   14      0.75      0.00
    2    6   14      0.71      0.00
    3    6   14      0.80      0.00
    4    6   14      1.27      0.00
    5    6   14      0.08      0.00
    6    6   14      0.65      0.00
    7    6   14     -0.54      0.00
    8    6   14      0.45      0.00
    9    6   14      0.25      0.00
   10    6   14      0.69      0.00
   11    6   14      0.87      0.00
   12    6   14      0.43      0.00
   13    6   14      0.82      0.00
   14    6   14      0.67      0.00
   15    6   14      0.17      0.00
   16    6   14      0.95      0.00
   17    6   14     -0.83      0.00
  -15    7   14      0.50      0.00
  -14    7   14      0.41      0.00
  -13    7   14      1.67      0.00
  -12    7   14      0.87      0.00
  -11    7   14      1.85      0.00
  -10    7   14      0.39      0.00
   -9    7   14      1.80      0.00
   -8    7   14      0.38      0.00
   -7    7   14      0.50      0.00
   -6    7   14      0.91      0.00
   -5    7   14      0.20      0.00
   -4    7   14     -0.02      0.00
   -3    7   14      0.40      0.00
   -2    7   14     -0.31      0.00
   -1    7   14      0.24      0.00
    0    7   14     -0.07      0.00
    1    7   14      0.87      0.00
    2    7   14      0.43      0.00
    3    7   14      0.06      0.00
    4    7   14      0.29      0.00
    5    7   14      0.15      0.00
    6    7   14     -0.38      0.00
    7    7   14      1.05      0.00
    8    7   14     -0.88      0.00
    9    7   14      0.24      0.00
   10    7   14     -0.88      0.00
   11    7   14      0.05      0.00
   12    7   14      0.24      0.00
   13    7   14     -0.13      0.00
   14    7   14      0.25      0.00
   15    7   14     -0.35      0.00
  -13    8   14      0.61      0.00
  -12    8   14      0.28      0.00
  -11    8   14      0.30      0.00
  -10    8   14      0.03      0.00
   -9    8   14      0.55      0.00
   -8    8   14     -0.54      0.00
   -7    8   14     -0.20      0.00
   -6    8   14     -0.24      0.00
   -5    8   14     -0.23      0.00
   -4    8   14     -0.22      0.00
   -3    8   14     -0.15      0.00
   -2    8   14      0.86      0.00
   -1    8   14     -0.62      0.00
    0    8   14      0.85      0.00
    1    8   14     -0.28      0.00
    2    8   14      0.55      0.00
    3    8   14      0.25      0.00
    4    8   14      1.19      0.00
    5    8   14      0.57      0.00
    6    8   14     -0.16      0.00
    7    8   14      0.01      0.00
    8    8   14     -0.01      0.00
    9    8   14     -0.49      0.00
   10    8   14      0.50      0.00
   11    8   14     -1.08      0.00
   12    8   14     -0.17      0.00
   13    8   14     -0.71      0.00
  -10    9   14      0.28      0.00
   -9    9   14     -0.66      0.00
   -8    9   14      0.55      0.00
   -7    9   14     -0.41      0.00
   -6    9   14      0.69      0.00
   -5    9   14      0.06      0.00
   -4    9   14      0.00      0.00
   -3    9   14      0.38      0.00
   -2    9   14     -0.09      0.00
   -1    9   14      0.22      0.00
    0    9   14     -0.31      0.00
    1    9   14      1.48      0.00
    2    9   14     -0.46      0.00
    3    9   14      0.88      0.00
    4    9   14     -0.08      0.00
    5    9   14      0.31      0.00
    6    9   14      0.18      0.00
    7    9   14      0.35      0.00
    8    9   14     -0.37      0.00
    9    9   14     -0.94      0.00
   10    9   14     -0.78      0.00
   -5   10   14      0.00      0.00
   -4   10   14     -0.06      0.00
   -3   10   14     -0.27      0.00
   -2   10   14      0.44      0.00
   -1   10   14     -0.29      0.00
    0   10   14      0.21      0.00
    1   10   14      0.29      0.00
    2   10   14     -0.05      0.00
    3   10   14      0.47      0.00
    4   10   14      0.96      0.00
    5   10   14     -0.01      0.00
  -21    0   15     -0.79      0.00
  -19    0   15     -1.71      0.00
  -17    0   15     -0.13      0.00
  -15    0   15      0.05      0.00
  -13    0   15     -1.65      0.00
  -11    0   15     -0.88      0.00
   -9    0   15     -0.24      0.00
   -7    0   15      0.01      0.00
   -5    0   15      0.72      0.00
   -3    0   15      0.74      0.00
   -1    0   15     -0.53      0.00
    1    0   15     -2.06      0.00
    3    0   15     -2.75      0.00
    5    0   15     -4.84      0.00
    7    0   15     -4.86      0.00
    9    0   15     -2.95      0.00
   11    0   15     -2.74      0.00
   13    0   15     -1.77      0.00
   15    0   15     -1.44      0.00
   17    0   15     -1.11      0.00
   19    0   15     -0.83      0.00
  -21    1   15      1.03      0.00
  -20    1   15     -1.22      0.00
  -19    1   15      1.13      0.00
  -18    1   15     -0.86      0.00
  -17    1   15      0.47      0.00
  -16    1   15     -0.94      0.00
  -15    1   15     -0.03      0.00
  -14    1   15      0.41      0.00
  -13    1   15     -0.28      0.00
  -12    1   15     -0.28      0.00
  -11    1   15      0.07      0.00
  -10    1   15     -1.66      0.00
   -9    1   15      0.74      0.00
   -8    1   15     -0.62      0.00
   -7    1   15      0.74      0.00
   -6    1   15      0.13      0.00
   -5    1   15     -0.06      0.00
   -4    1   15      0.03      0.00
   -3    1   15     -0.76      0.00
   -2    1   15     -0.12      0.00
   -1    1   15     -1.35      0.00
    0    1   15     -0.26      0.00
    1    1   15     -2.63      0.00
    2    1   15     -1.81      0.00
    3    1   15     -2.69      0.00
    4    1   15     -2.78      0.00
    5    1   15     -1.81      0.00
    6    1   15     -2.09      0.00
    7    1   15     -1.78      0.00
    8    1   15     -2.88      0.00
    9    1   15     -1.00      0.00
   10    1   15     -2.43      0.00
   11    1   15     -0.53      0.00
   12    1   15     -1.48      0.00
   13    1   15     -0.57      0.00
   14    1   15     -1.36      0.00
   15    1   15     -0.28      0.00
   16    1   15     -0.99      0.00
   17    1   15     -0.27      0.00
   18    1   15     -1.39      0.00
   19    1   15      0.13      0.00
   20    1   15     -0.86      0.00
  -20    2   15      0.55      0.00
  -19    2   15     -1.99      0.00
  -18    2   15      1.51      0.00
  -17    2   15     -1.09      0.00
  -16    2   15      0.96      0.00
  -15    2   15     -0.34      0.00
  -14    2   15     -0.38      0.00
  -13    2   15     -0.73      0.00
  -12    2   15     -0.52      0.00
  -11    2   15      0.01      0.00
  -10    2   15      0.07      0.00
   -9    2   15     -0.13      0.00
   -8    2   15      0.68      0.00
   -7    2   15     -0.77      0.00
   -6    2   15      1.07      0.00
   -5    2   15     -0.71      0.00
   -4    2   15      0.58      0.00
   -3    2   15     -0.46      0.00
   -2    2   15     -1.17      0.00
   -1    2   15     -0.14      0.00
    0    2   15     -2.14      0.00
    1    2   15      0.29      0.00
    2    2   15     -2.34      0.00
    3    2   15      0.85      0.00
    4    2   15     -3.70      0.00
    5    2   15      0.26      0.00
    6    2   15     -2.97      0.00
    7    2   15      0.17      0.00
    8    2   15     -1.62      0.00
    9    2   15      0.42      0.00
   10    2   15     -1.73      0.00
   11    2   15     -0.81      0.00
   12    2   15     -0.72      0.00
   13    2   15     -1.26      0.00
   14    2   15     -0.18      0.00
   15    2   15     -1.14      0.00
   16    2   15      0.26      0.00
   17    2   15     -0.56      0.00
   18    2   15      0.33      0.00
   19    2   15      0.00      0.00
   20    2   15     -0.11      0.00
  -20    3   15     -0.68      0.00
  -19    3   15      0.08      0.00
  -18    3   15     -0.84      0.00
  -17    3   15      0.30      0.00
  -16    3   15     -1.47      0.00
  -15    3   15      0.97      0.00
  -14    3   15     -0.95      0.00
  -13    3   15      0.75      0.00
  -12    3   15     -0.37      0.00
  -11    3   15      0.12      0.00
  -10    3   15      0.19      0.00
   -9    3   15      0.53      0.00
   -8    3   15      0.73      0.00
   -7    3   15      0.86      0.00
   -6    3   15      0.22      0.00
   -5    3   15      0.42      0.00
   -4    3   15     -0.33      0.00
   -3    3   15      0.50      0.00
   -2    3   15     -0.11      0.00
   -1    3   15      0.55      0.00
    0    3   15      0.51      0.00
    1    3   15     -1.11      0.00
    2    3   15      0.91      0.00
    3    3   15     -1.75      0.00
    4    3   15      1.31      0.00
    5    3   15     -1.49      0.00
    6    3   15      1.85      0.00
    7    3   15     -2.65      0.00
    8    3   15      1.58      0.00
    9    3   15     -2.10      0.00
   10    3   15      1.02      0.00
   11    3   15     -1.18      0.00
   12    3   15      0.52      0.00
   13    3   15     -0.30      0.00
   14    3   15     -0.04      0.00
   15    3   15      1.40      0.00
   16    3   15      0.16      0.00
   17    3   15      1.36      0.00
   18    3   15      0.37      0.00
   19    3   15      0.68      0.00
  -19    4   15     -0.04      0.00
  -18    4   15     -0.02      0.00
  -17    4   15      0.63      0.00
  -16    4   15      0.07      0.00
  -15    4   15      0.39      0.00
  -14    4   15     -0.04      0.00
  -13    4   15     -0.04      0.00
  -12    4   15      0.80      0.00
  -11    4   15      0.12      0.00
  -10    4   15      1.28      0.00
   -9    4   15      0.61      0.00
   -8    4   15      0.51      0.00
   -7    4   15      0.84      0.00
   -6    4   15      0.48      0.00
   -5    4   15      0.32      0.00
   -4    4   15      1.03      0.00
   -3    4   15      0.21      0.00
   -2    4   15      0.87      0.00
   -1    4   15      0.67      0.00
    0    4   15      0.92      0.00
    1    4   15      0.73      0.00
    2    4   15      0.87      0.00
    3    4   15      0.23      0.00
    4    4   15     -0.36      0.00
    5    4   15     -0.07      0.00
    6    4   15     -0.65      0.00
    7    4   15      0.20      0.00
    8    4   15     -0.69      0.00
    9    4   15      0.54      0.00
   10    4   15     -1.61      0.00
   11    4   15      0.36      0.00
   12    4   15     -0.83      0.00
   13    4   15      0.18      0.00
   14    4   15      0.06      0.00
   15    4   15      0.27      0.00
   16    4   15      0.34      0.00
   17    4   15     -0.24      0.00
   18    4   15      0.21      0.00
  -18    5   15      0.74      0.00
  -17    5   15      0.08      0.00
  -16    5   15      0.88      0.00
  -15    5   15      0.14      0.00
  -14    5   15      0.70      0.00
  -13    5   15      0.22      0.00
  -12    5   15      0.32      0.00
  -11    5   15     -0.46      0.00
  -10    5   15      0.73      0.00
   -9    5   15     -0.51      0.00
   -8    5   15      0.28      0.00
   -7    5   15      0.07      0.00
   -6    5   15     -0.12      0.00
   -5    5   15     -0.03      0.00
   -4    5   15     -0.01      0.00
   -3    5   15      0.59      0.00
   -2    5   15      0.07      0.00
   -1    5   15      1.03      0.00
    0    5   15      0.37      0.00
    1    5   15      0.32      0.00
    2    5   15     -0.21      0.00
    3    5   15     -0.21      0.00
    4    5   15     -1.08      0.00
    5    5   15     -0.24      0.00
    6    5   15     -1.38      0.00
    7    5   15     -0.60      0.00
    8    5   15     -1.18      0.00
    9    5   15     -0.80      0.00
   10    5   15     -0.89      0.00
   11    5   15     -0.89      0.00
   12    5   15     -0.97      0.00
   13    5   15     -1.28      0.00
   14    5   15     -1.63      0.00
   15    5   15     -0.72      0.00
   16    5   15     -1.63      0.00
   17    5   15     -0.47      0.00
  -17    6   15      0.85      0.00
  -16    6   15      0.21      0.00
  -15    6   15     -0.39      0.00
  -14    6   15      0.25      0.00
  -13    6   15     -1.06      0.00
  -12    6   15     -0.24      0.00
  -11    6   15     -1.50      0.00
  -10    6   15     -0.40      0.00
   -9    6   15     -1.25      0.00
   -8    6   15     -1.68      0.00
   -7    6   15     -0.31      0.00
   -6    6   15     -1.70      0.00
   -5    6   15     -0.65      0.00
   -4    6   15     -0.22      0.00
   -3    6   15     -0.35      0.00
   -2    6   15      0.26      0.00
   -1    6   15     -0.21      0.00
    0    6   15     -0.04      0.00
    1    6   15     -0.65      0.00
    2    6   15     -0.82      0.00
    3    6   15     -0.66      0.00
    4    6   15     -0.68      0.00
    5    6   15     -1.17      0.00
    6    6   15      0.08      0.00
    7    6   15     -0.85      0.00
    8    6   15      0.43      0.00
    9    6   15     -0.26      0.00
   10    6   15     -0.55      0.00
   11    6   15     -0.66      0.00
   12    6   15     -1.30      0.00
   13    6   15     -0.83      0.00
   14    6   15     -0.50      0.00
   15    6   15     -0.66      0.00
   16    6   15      0.08      0.00
  -15    7   15     -0.67      0.00
  -14    7   15     -0.56      0.00
  -13    7   15     -0.22      0.00
  -12    7   15     -2.27      0.00
  -11    7   15     -0.33      0.00
  -10    7   15     -2.02      0.00
   -9    7   15     -0.80      0.00
   -8    7   15     -1.28      0.00
   -7    7   15     -0.20      0.00
   -6    7   15     -0.37      0.00
   -5    7   15     -0.38      0.00
   -4    7   15      0.10      0.00
   -3    7   15      0.11      0.00
   -2    7   15     -0.66      0.00
   -1    7   15      0.46      0.00
    0    7   15     -0.26      0.00
    1    7   15      0.07      0.00
    2    7   15     -0.51      0.00
    3    7   15     -0.17      0.00
    4    7   15     -0.49      0.00
    5    7   15      0.01      0.00
    6    7   15      0.15      0.00
    7    7   15      0.66      0.00
    8    7   15     -0.77      0.00
    9    7   15      0.72      0.00
   10    7   15     -0.49      0.00
   11    7   15      0.77      0.00
   12    7   15      0.27      0.00
   13    7   15     -0.09      0.00
   14    7   15      0.10      0.00
  -13    8   15     -0.42      0.00
  -12    8   15     -0.86      0.00
  -11    8   15     -0.01      0.00
  -10    8   15     -0.03      0.00
   -9    8   15     -0.24      0.00
   -8    8   15     -0.06      0.00
   -7    8   15      0.31      0.00
   -6    8   15     -0.15      0.00
   -5    8   15      0.07      0.00
   -4    8   15      0.40      0.00
   -3    8   15     -0.12      0.00
   -2    8   15      0.48      0.00
   -1    8   15     -0.91      0.00
    0    8   15      0.87      0.00
    1    8   15     -1.74      0.00
    2    8   15      0.37      0.00
    3    8   15     -0.54      0.00
    4    8   15     -0.42      0.00
    5    8   15     -0.79      0.00
    6    8   15     -0.53      0.00
    7    8   15     -0.41      0.00
    8    8   15      0.36      0.00
    9    8   15      0.32      0.00
   10    8   15      0.84      0.00
   11    8   15     -0.58      0.00
   12    8   15      0.54      0.00
   -9    9   15     -0.60      0.00
   -8    9   15      0.80      0.00
   -7    9   15     -0.33      0.00
   -6    9   15      0.18      0.00
   -5    9   15     -0.55      0.00
   -4    9   15     -0.18      0.00
   -3    9   15     -0.15      0.00
   -2    9   15     -0.92      0.00
   -1    9   15      0.24      0.00
    0    9   15     -0.60      0.00
    1    9   15      0.19      0.00
    2    9   15     -1.32      0.00
    3    9   15      0.24      0.00
    4    9   15     -1.50      0.00
    5    9   15      0.06      0.00
    6    9   15      0.13      0.00
    7    9   15     -0.22      0.00
    8    9   15     -0.11      0.00
    9    9   15      0.07      0.00
   -2   10   15      0.01      0.00
   -1   10   15     -0.11      0.00
    0   10   15      0.03      0.00
    1   10   15     -0.50      0.00
    2   10   15     -0.19      0.00
  -20    0   16      0.79      0.00
  -18    0   16      1.28      0.00
  -16    0   16      0.91      0.00
  -14    0   16     -0.54      0.00
  -12    0   16      1.06      0.00
  -10    0   16      1.25      0.00
   -8    0   16     -0.26      0.00
   -6    0   16     -0.32      0.00
   -4    0   16     -0.35      0.00
   -2    0   16     -0.74      0.00
    0    0   16     -0.26      0.00
    2    0   16      2.00      0.00
    4    0   16      2.78      0.00
    6    0   16      3.17      0.00
    8    0   16      3.92      0.00
   10    0   16      1.93      0.00
   12    0   16      1.08      0.00
   14    0   16      1.16      0.00
   16    0   16      1.22      0.00
   18    0   16      1.45      0.00
   20    0   16      0.60      0.00
  -20    1   16     -0.99      0.00
  -19    1   16      1.97      0.00
  -18    1   16     -1.33      0.00
  -17    1   16      0.23      0.00
  -16    1   16     -0.46      0.00
  -15    1   16      0.27      0.00
  -14    1   16      0.08      0.00
  -13    1   16      0.55      0.00
  -12    1   16     -0.05      0.00
  -11    1   16      0.14      0.00
  -10    1   16     -0.17      0.00
   -9    1   16      1.18      0.00
   -8    1   16     -0.42      0.00
   -7    1   16      0.80      0.00
   -6    1   16     -0.43      0.00
   -5    1   16     -0.23      0.00
   -4    1   16      0.11      0.00
   -3    1   16     -0.21      0.00
   -2    1   16      1.10      0.00
   -1    1   16      0.31      0.00
    0    1   16      1.58      0.00
    1    1   16      0.32      0.00
    2    1   16      2.29      0.00
    3    1   16      0.97      0.00
    4    1   16      2.90      0.00
    5    1   16      2.75      0.00
    6    1   16      1.63      0.00
    7    1   16      1.98      0.00
    8    1   16      1.03      0.00
    9    1   16      1.38      0.00
   10    1   16      1.12      0.00
   11    1   16      1.75      0.00
   12    1   16      0.74      0.00
   13    1   16      1.09      0.00
   14    1   16      0.84      0.00
   15    1   16      1.24      0.00
   16    1   16      0.51      0.00
   17    1   16      1.08      0.00
   18    1   16      0.34      0.00
   19    1   16      1.13      0.00
  -20    2   16      0.68      0.00
  -19    2   16     -0.88      0.00
  -18    2   16      1.60      0.00
  -17    2   16     -1.47      0.00
  -16    2   16      1.49      0.00
  -15    2   16     -1.21      0.00
  -14    2   16     -0.04      0.00
  -13    2   16      0.45      0.00
  -12    2   16      0.44      0.00
  -11    2   16      0.68      0.00
  -10    2   16      0.68      0.00
   -9    2   16     -0.38      0.00
   -8    2   16      0.26      0.00
   -7    2   16     -0.78      0.00
   -6    2   16      0.77      0.00
   -5    2   16     -0.38      0.00
   -4    2   16      0.89      0.00
   -3    2   16      0.04      0.00
   -2    2   16      0.36      0.00
   -1    2   16      1.09      0.00
    0    2   16     -0.09      0.00
    1    2   16      2.77      0.00
    2    2   16     -0.07      0.00
    3    2   16      2.54      0.00
    4    2   16     -0.60      0.00
    5    2   16      2.68      0.00
    6    2   16     -0.61      0.00
    7    2   16      3.11      0.00
    8    2   16      0.19      0.00
    9    2   16      1.52      0.00
   10    2   16      0.05      0.00
   11    2   16      1.23      0.00
   12    2   16      0.71      0.00
   13    2   16      0.89      0.00
   14    2   16      1.37      0.00
   15    2   16      0.21      0.00
   16    2   16      1.01      0.00
   17    2   16      0.20      0.00
   18    2   16      0.58      0.00
   19    2   16     -0.11      0.00
  -19    3   16      0.71      0.00
  -18    3   16     -0.51      0.00
  -17    3   16      0.51      0.00
  -16    3   16     -0.51      0.00
  -15    3   16      1.28      0.00
  -14    3   16     -0.63      0.00
  -13    3   16      1.37      0.00
  -12    3   16     -0.91      0.00
  -11    3   16      0.21      0.00
  -10    3   16     -0.31      0.00
   -9    3   16     -0.40      0.00
   -8    3   16     -0.22      0.00
   -7    3   16     -0.28      0.00
   -6    3   16     -0.78      0.00
   -5    3   16      0.27      0.00
   -4    3   16     -0.67      0.00
   -3    3   16      0.50      0.00
   -2    3   16      0.00      0.00
   -1    3   16     -0.11      0.00
    0    3   16     -0.05      0.00
    1    3   16     -0.77      0.00
    2    3   16      0.85      0.00
    3    3   16     -0.78      0.00
    4    3   16      2.47      0.00
    5    3   16     -0.90      0.00
    6    3   16      1.65      0.00
    7    3   16     -1.62      0.00
    8    3   16      1.78      0.00
    9    3   16     -1.53      0.00
   10    3   16      2.26      0.00
   11    3   16     -0.61      0.00
   12    3   16      0.86      0.00
   13    3   16     -0.20      0.00
   14    3   16     -0.16      0.00
   15    3   16     -0.09      0.00
   16    3   16     -1.44      0.00
   17    3   16     -0.21      0.00
   18    3   16     -1.24      0.00
   19    3   16     -0.43      0.00
  -18    4   16     -0.20      0.00
  -17    4   16      0.38      0.00
  -16    4   16     -0.47      0.00
  -15    4   16     -0.27      0.00
  -14    4   16     -0.27      0.00
  -13    4   16     -0.39      0.00
  -12    4   16      0.00      0.00
  -11    4   16     -0.60      0.00
  -10    4   16     -0.30      0.00
   -9    4   16     -1.23      0.00
   -8    4   16     -0.49      0.00
   -7    4   16     -0.85      0.00
   -6    4   16     -0.50      0.00
   -5    4   16     -0.38      0.00
   -4    4   16     -0.19      0.00
   -3    4   16     -1.03      0.00
   -2    4   16     -0.18      0.00
   -1    4   16     -1.13      0.00
    0    4   16     -0.42      0.00
    1    4   16     -0.41      0.00
    2    4   16     -0.53      0.00
    3    4   16     -0.53      0.00
    4    4   16     -0.33      0.00
    5    4   16     -0.04      0.00
    6    4   16      0.02      0.00
    7    4   16      1.08      0.00
    8    4   16     -0.17      0.00
    9    4   16      0.83      0.00
   10    4   16     -0.50      0.00
   11    4   16      1.14      0.00
   12    4   16     -0.55      0.00
   13    4   16      0.81      0.00
   14    4   16     -0.25      0.00
   15    4   16     -0.37      0.00
   16    4   16     -0.20      0.00
   17    4   16     -0.24      0.00
   18    4   16      0.13      0.00
  -17    5   16     -0.91      0.00
  -16    5   16     -0.17      0.00
  -15    5   16     -0.63      0.00
  -14    5   16      0.04      0.00
  -13    5   16     -0.72      0.00
  -12    5   16     -0.31      0.00
  -11    5   16     -0.40      0.00
  -10    5   16     -0.18      0.00
   -9    5   16     -0.73      0.00
   -8    5   16      0.71      0.00
   -7    5   16     -0.45      0.00
   -6    5   16      0.27      0.00
   -5    5   16      0.43      0.00
   -4    5   16     -0.34      0.00
   -3    5   16      0.09      0.00
   -2    5   16     -0.68      0.00
   -1    5   16     -0.39      0.00
    0    5   16     -0.98      0.00
    1    5   16     -0.44      0.00
    2    5   16     -0.35      0.00
    3    5   16      0.46      0.00
    4    5   16      0.34      0.00
    5    5   16      1.27      0.00
    6    5   16      0.17      0.00
    7    5   16      1.18      0.00
    8    5   16      0.45      0.00
    9    5   16      0.99      0.00
   10    5   16      1.30      0.00
   11    5   16      1.11      0.00
   12    5   16      1.11      0.00
   13    5   16      1.25      0.00
   14    5   16      0.98      0.00
   15    5   16      1.23      0.00
   16    5   16      0.72      0.00
   17    5   16      1.21      0.00
  -16    6   16     -0.73      0.00
  -15    6   16     -0.30      0.00
  -14    6   16      0.56      0.00
  -13    6   16     -0.81      0.00
  -12    6   16      1.53      0.00
  -11    6   16      0.31      0.00
  -10    6   16      1.13      0.00
   -9    6   16      0.97      0.00
   -8    6   16      1.05      0.00
   -7    6   16      1.24      0.00
   -6    6   16      0.26      0.00
   -5    6   16      1.44      0.00
   -4    6   16      0.17      0.00
   -3    6   16      0.13      0.00
   -2    6   16      0.22      0.00
   -1    6   16     -0.37      0.00
    0    6   16     -0.07      0.00
    1    6   16      0.10      0.00
    2    6   16      0.64      0.00
    3    6   16      0.61      0.00
    4    6   16      0.78      0.00
    5    6   16      0.45      0.00
    6    6   16      0.88      0.00
    7    6   16     -0.05      0.00
    8    6   16      0.95      0.00
    9    6   16     -0.04      0.00
   10    6   16      0.44      0.00
   11    6   16      0.60      0.00
   12    6   16      0.55      0.00
   13    6   16      1.29      0.00
   14    6   16      0.95      0.00
   15    6   16      0.33      0.00
  -14    7   16      0.54      0.00
  -13    7   16      0.96      0.00
  -12    7   16      0.34      0.00
  -11    7   16      2.28      0.00
  -10    7   16     -0.38      0.00
   -9    7   16      2.15      0.00
   -8    7   16      0.68      0.00
   -7    7   16      0.75      0.00
   -6    7   16      0.56      0.00
   -5    7   16      0.25      0.00
   -4    7   16     -0.15      0.00
   -3    7   16     -0.16      0.00
   -2    7   16     -0.48      0.00
   -1    7   16      0.69      0.00
    0    7   16     -0.65      0.00
    1    7   16      0.69      0.00
    2    7   16     -0.03      0.00
    3    7   16      0.08      0.00
    4    7   16      0.02      0.00
    5    7   16      0.58      0.00
    6    7   16     -0.40      0.00
    7    7   16      0.06      0.00
    8    7   16     -0.96      0.00
    9    7   16      0.25      0.00
   10    7   16     -0.62      0.00
   11    7   16      0.58      0.00
   12    7   16     -0.31      0.00
   13    7   16     -0.12      0.00
   14    7   16     -0.14      0.00
  -12    8   16      0.83      0.00
  -11    8   16      0.67      0.00
  -10    8   16      0.21      0.00
   -9    8   16      0.22      0.00
   -8    8   16      0.12      0.00
   -7    8   16     -0.42      0.00
   -6    8   16     -0.09      0.00
   -5    8   16      0.11      0.00
   -4    8   16      0.10      0.00
   -3    8   16     -0.41      0.00
   -2    8   16      0.82      0.00
   -1    8   16     -0.87      0.00
    0    8   16      0.95      0.00
    1    8   16     -0.94      0.00
    2    8   16      1.95      0.00
    3    8   16     -0.43      0.00
    4    8   16      1.02      0.00
    5    8   16      0.38      0.00
    6    8   16      0.14      0.00
    7    8   16      0.39      0.00
    8    8   16      0.62      0.00
    9    8   16     -0.44      0.00
   10    8   16     -0.11      0.00
   11    8   16     -1.08      0.00
   -8    9   16      0.68      0.00
   -7    9   16     -0.54      0.00
   -6    9   16      0.42      0.00
   -5    9   16      0.03      0.00
   -4    9   16      0.32      0.00
   -3    9   16      0.28      0.00
   -2    9   16      0.27      0.00
   -1    9   16      1.12      0.00
    0    9   16     -0.28      0.00
    1    9   16      1.42      0.00
    2    9   16     -0.19      0.00
    3    9   16      1.00      0.00
    4    9   16      0.15      0.00
    5    9   16      1.42      0.00
    6    9   16      0.15      0.00
    7    9   16     -0.04      0.00
  -19    0   17     -1.42      0.00
  -17    0   17     -0.26      0.00
  -15    0   17     -1.04      0.00
  -13    0   17     -0.14      0.00
  -11    0   17     -0.10      0.00
   -9    0   17     -1.09      0.00
   -7    0   17      0.10      0.00
   -5    0   17      0.61      0.00
   -3    0   17      0.35      0.00
   -1    0   17      0.62      0.00
    1    0   17      0.91      0.00
    3    0   17     -1.17      0.00
    5    0   17     -3.22      0.00
    7    0   17     -2.13      0.00
    9    0   17     -1.88      0.00
   11    0   17     -1.15      0.00
   13    0   17     -0.25      0.00
   15    0   17     -0.97      0.00
   17    0   17     -1.13      0.00
   19    0   17     -1.25      0.00
  -19    1   17      1.03      0.00
  -18    1   17     -2.04      0.00
  -17    1   17      1.38      0.00
  -16    1   17     -0.49      0.00
  -15    1   17      0.71      0.00
  -14    1   17      0.73      0.00
  -13    1   17     -0.15      0.00
  -12    1   17     -0.89      0.00
  -11    1   17      0.15      0.00
  -10    1   17     -0.70      0.00
   -9    1   17      0.33      0.00
   -8    1   17     -0.47      0.00
   -7    1   17      0.17      0.00
   -6    1   17     -0.70      0.00
   -5    1   17      0.04      0.00
   -4    1   17      0.01      0.00
   -3    1   17     -0.12      0.00
   -2    1   17      0.43      0.00
   -1    1   17     -1.03      0.00
    0    1   17     -0.07      0.00
    1    1   17     -2.04      0.00
    2    1   17     -0.73      0.00
    3    1   17     -1.98      0.00
    4    1   17     -0.57      0.00
    5    1   17     -2.26      0.00
    6    1   17     -1.81      0.00
    7    1   17     -1.61      0.00
    8    1   17     -2.10      0.00
    9    1   17     -0.50      0.00
   10    1   17     -0.56      0.00
   11    1   17     -0.97      0.00
   12    1   17     -0.82      0.00
   13    1   17     -1.06      0.00
   14    1   17     -1.00      0.00
   15    1   17     -0.98      0.00
   16    1   17     -1.21      0.00
   17    1   17     -0.71      0.00
   18    1   17     -1.31      0.00
   19    1   17     -0.29      0.00
  -19    2   17     -1.05      0.00
  -18    2   17      1.60      0.00
  -17    2   17     -0.80      0.00
  -16    2   17      1.33      0.00
  -15    2   17     -1.35      0.00
  -14    2   17      0.99      0.00
  -13    2   17     -0.37      0.00
  -12    2   17     -0.13      0.00
  -11    2   17      0.03      0.00
  -10    2   17     -0.66      0.00
   -9    2   17     -0.84      0.00
   -8    2   17      0.34      0.00
   -7    2   17     -0.69      0.00
   -6    2   17      0.76      0.00
   -5    2   17     -0.77      0.00
   -4    2   17     -0.03      0.00
   -3    2   17     -1.02      0.00
   -2    2   17     -0.92      0.00
   -1    2   17     -0.41      0.00
    0    2   17     -1.08      0.00
    1    2   17      0.34      0.00
    2    2   17     -2.46      0.00
    3    2   17      0.05      0.00
    4    2   17     -3.13      0.00
    5    2   17     -0.08      0.00
    6    2   17     -1.91      0.00
    7    2   17      0.58      0.00
    8    2   17     -2.31      0.00
    9    2   17     -0.07      0.00
   10    2   17     -1.82      0.00
   11    2   17     -0.67      0.00
   12    2   17     -0.92      0.00
   13    2   17     -0.86      0.00
   14    2   17     -0.97      0.00
   15    2   17     -1.37      0.00
   16    2   17     -0.33      0.00
   17    2   17     -0.95      0.00
   18    2   17     -0.40      0.00
   19    2   17     -0.43      0.00
  -19    3   17     -0.37      0.00
  -18    3   17     -0.62      0.00
  -17    3   17      0.68      0.00
  -16    3   17     -0.76      0.00
  -15    3   17      1.11      0.00
  -14    3   17     -0.96      0.00
  -13    3   17      0.39      0.00
  -12    3   17     -1.22      0.00
  -11    3   17      0.58      0.00
  -10    3   17     -0.34      0.00
   -9    3   17      0.60      0.00
   -8    3   17      0.26      0.00
   -7    3   17      0.23      0.00
   -6    3   17     -0.24      0.00
   -5    3   17      0.41      0.00
   -4    3   17     -0.62      0.00
   -3    3   17      0.73      0.00
   -2    3   17     -0.40      0.00
   -1    3   17     -0.03      0.00
    0    3   17      0.09      0.00
    1    3   17     -0.89      0.00
    2    3   17      0.70      0.00
    3    3   17     -0.82      0.00
    4    3   17      0.78      0.00
    5    3   17     -2.17      0.00
    6    3   17      0.61      0.00
    7    3   17     -2.30      0.00
    8    3   17      1.14      0.00
    9    3   17     -1.20      0.00
   10    3   17      1.36      0.00
   11    3   17     -1.82      0.00
   12    3   17      0.47      0.00
   13    3   17     -0.84      0.00
   14    3   17     -0.11      0.00
   15    3   17      0.54      0.00
   16    3   17      0.13      0.00
   17    3   17      1.06      0.00
   18    3   17      0.28      0.00
  -18    4   17     -0.28      0.00
  -17    4   17      0.46      0.00
  -16    4   17     -0.52      0.00
  -15    4   17      0.24      0.00
  -14    4   17      0.14      0.00
  -13    4   17     -0.06      0.00
  -12    4   17      0.94      0.00
  -11    4   17     -0.02      0.00
  -10    4   17      0.76      0.00
   -9    4   17      0.54      0.00
   -8    4   17      0.81      0.00
   -7    4   17      0.39      0.00
   -6    4   17      1.01      0.00
   -5    4   17     -0.04      0.00
   -4    4   17      0.73      0.00
   -3    4   17     -0.08      0.00
   -2    4   17      0.89      0.00
   -1    4   17      0.37      0.00
    0    4   17      1.21      0.00
    1    4   17      0.48      0.00
    2    4   17      0.31      0.00
    3    4   17      0.09      0.00
    4    4   17     -0.12      0.00
    5    4   17      0.34      0.00
    6    4   17      0.37      0.00
    7    4   17      0.38      0.00
    8    4   17     -0.83      0.00
    9    4   17      0.25      0.00
   10    4   17     -1.35      0.00
   11    4   17      0.36      0.00
   12    4   17     -0.78      0.00
   13    4   17      0.61      0.00
   14    4   17     -0.57      0.00
   15    4   17      0.57      0.00
   16    4   17      0.42      0.00
   17    4   17      0.15      0.00
  -17    5   17     -0.04      0.00
  -16    5   17      0.92      0.00
  -15    5   17      0.40      0.00
  -14    5   17      0.43      0.00
  -13    5   17      0.32      0.00
  -12    5   17      0.70      0.00
  -11    5   17      0.11      0.00
  -10    5   17      0.70      0.00
   -9    5   17      0.38      0.00
   -8    5   17      0.48      0.00
   -7    5   17     -0.34      0.00
   -6    5   17      0.43      0.00
   -5    5   17     -0.49      0.00
   -4    5   17     -0.27      0.00
   -3    5   17      0.52      0.00
   -2    5   17     -0.06      0.00
   -1    5   17      0.88      0.00
    0    5   17      0.47      0.00
    1    5   17      0.90      0.00
    2    5   17      0.47      0.00
    3    5   17      0.59      0.00
    4    5   17     -0.37      0.00
    5    5   17     -0.20      0.00
    6    5   17     -1.34      0.00
    7    5   17     -0.46      0.00
    8    5   17     -1.12      0.00
    9    5   17     -0.41      0.00
   10    5   17     -0.87      0.00
   11    5   17     -1.27      0.00
   12    5   17     -1.05      0.00
   13    5   17     -1.29      0.00
   14    5   17     -1.29      0.00
   15    5   17     -0.61      0.00
   16    5   17     -0.94      0.00
  -15    6   17      0.25      0.00
  -14    6   17      0.34      0.00
  -13    6   17     -0.56      0.00
  -12    6   17      1.00      0.00
  -11    6   17     -1.69      0.00
  -10    6   17      0.24      0.00
   -9    6   17     -0.92      0.00
   -8    6   17     -1.48      0.00
   -7    6   17     -0.54      0.00
   -6    6   17     -1.29      0.00
   -5    6   17     -0.33      0.00
   -4    6   17     -0.78      0.00
   -3    6   17      0.21      0.00
   -2    6   17      0.12      0.00
   -1    6   17      0.05      0.00
    0    6   17      0.44      0.00
    1    6   17      0.11      0.00
    2    6   17     -0.28      0.00
    3    6   17     -0.62      0.00
    4    6   17     -0.43      0.00
    5    6   17     -0.99      0.00
    6    6   17     -0.06      0.00
    7    6   17     -0.64      0.00
    8    6   17      0.04      0.00
    9    6   17     -0.81      0.00
   10    6   17     -0.48      0.00
   11    6   17     -0.76      0.00
   12    6   17     -0.65      0.00
   13    6   17     -0.67      0.00
   14    6   17     -0.81      0.00
   15    6   17     -0.80      0.00
  -13    7   17      0.05      0.00
  -12    7   17     -1.68      0.00
  -11    7   17     -0.33      0.00
  -10    7   17     -2.02      0.00
   -9    7   17      0.36      0.00
   -8    7   17     -1.91      0.00
   -7    7   17     -0.06      0.00
   -6    7   17     -0.44      0.00
   -5    7   17     -0.64      0.00
   -4    7   17     -0.12      0.00
   -3    7   17      0.36      0.00
   -2    7   17     -0.16      0.00
   -1    7   17      0.77      0.00
    0    7   17     -0.53      0.00
    1    7   17      0.79      0.00
    2    7   17     -1.02      0.00
    3    7   17      0.25      0.00
    4    7   17     -0.04      0.00
    5    7   17      0.11      0.00
    6    7   17     -0.24      0.00
    7    7   17      0.60      0.00
    8    7   17     -0.42      0.00
    9    7   17      1.03      0.00
   10    7   17     -0.03      0.00
   11    7   17      0.68      0.00
   12    7   17     -0.38      0.00
   13    7   17     -0.08      0.00
  -10    8   17     -0.04      0.00
   -9    8   17     -0.68      0.00
   -8    8   17     -0.32      0.00
   -7    8   17     -0.05      0.00
   -6    8   17      0.33      0.00
   -5    8   17     -0.05      0.00
   -4    8   17      0.24      0.00
   -3    8   17     -0.20      0.00
   -2    8   17      0.54      0.00
   -1    8   17     -1.41      0.00
    0    8   17      1.19      0.00
    1    8   17     -1.39      0.00
    2    8   17      0.87      0.00
    3    8   17     -1.47      0.00
    4    8   17      0.27      0.00
    5    8   17     -1.33      0.00
    6    8   17     -0.15      0.00
    7    8   17      0.09      0.00
    8    8   17      0.01      0.00
    9    8   17     -0.30      0.00
   10    8   17      0.35      0.00
   -6    9   17      0.16      0.00
   -5    9   17     -0.58      0.00
   -4    9   17     -0.29      0.00
   -3    9   17     -0.23      0.00
   -2    9   17     -0.60      0.00
   -1    9   17     -0.22      0.00
    0    9   17     -0.98      0.00
    1    9   17      0.13      0.00
    2    9   17     -1.93      0.00
    3    9   17      0.20      0.00
    4    9   17     -1.02      0.00
    5    9   17     -0.32      0.00
    6    9   17     -0.72      0.00
  -18    0   18      2.05      0.00
  -16    0   18      0.01      0.00
  -14    0   18      0.13      0.00
  -12    0   18      1.03      0.00
  -10    0   18     -0.10      0.00
   -8    0   18      0.32      0.00
   -6    0   18      0.28      0.00
   -4    0   18     -0.57      0.00
   -2    0   18     -0.83      0.00
    0    0   18     -0.79      0.00
    2    0   18     -0.76      0.00
    4    0   18      0.28      0.00
    6    0   18      2.80      0.00
    8    0   18      1.95      0.00
   10    0   18     -0.04      0.00
   12    0   18      0.16      0.00
   14    0   18      0.19      0.00
   16    0   18      0.98      0.00
   18    0   18      1.22      0.00
  -19    1   18      0.96      0.00
  -18    1   18     -1.31      0.00
  -17    1   18      1.07      0.00
  -16    1   18     -1.15      0.00
  -15    1   18      0.94      0.00
  -14    1   18     -0.85      0.00
  -13    1   18     -0.76      0.00
  -12    1   18     -0.01      0.00
  -11    1   18      0.34      0.00
  -10    1   18     -0.03      0.00
   -9    1   18      1.21      0.00
   -8    1   18     -0.34      0.00
   -7    1   18      0.20      0.00
   -6    1   18     -0.09      0.00
   -5    1   18      0.31      0.00
   -4    1   18      0.20      0.00
   -3    1   18      0.30      0.00
   -2    1   18      0.31      0.00
   -1    1   18     -0.39      0.00
    0    1   18      0.74      0.00
    1    1   18     -0.48      0.00
    2    1   18      2.09      0.00
    3    1   18      0.81      0.00
    4    1   18      2.01      0.00
    5    1   18      1.04      0.00
    6    1   18      1.15      0.00
    7    1   18      0.74      0.00
    8    1   18      1.14      0.00
    9    1   18      1.47      0.00
   10    1   18      0.52      0.00
   11    1   18      0.50      0.00
   12    1   18      0.78      0.00
   13    1   18      0.19      0.00
   14    1   18      1.26      0.00
   15    1   18      1.04      0.00
   16    1   18      0.96      0.00
   17    1   18      1.23      0.00
   18    1   18      0.76      0.00
  -18    2   18      1.38      0.00
  -17    2   18     -2.17      0.00
  -16    2   18      0.51      0.00
  -15    2   18     -1.50      0.00
  -14    2   18      0.45      0.00
  -13    2   18     -0.39      0.00
  -12    2   18      0.75      0.00
  -11    2   18     -0.09      0.00
  -10    2   18      0.04      0.00
   -9    2   18      0.24      0.00
   -8    2   18      0.60      0.00
   -7    2   18     -0.16      0.00
   -6    2   18      1.10      0.00
   -5    2   18     -0.39      0.00
   -4    2   18      0.87      0.00
   -3    2   18      0.19      0.00
   -2    2   18      0.94      0.00
   -1    2   18      1.38      0.00
    0    2   18      0.62      0.00
    1    2   18      1.56      0.00
    2    2   18     -0.26      0.00
    3    2   18      1.60      0.00
    4    2   18     -0.26      0.00
    5    2   18      2.96      0.00
    6    2   18      0.55      0.00
    7    2   18      2.00      0.00
    8    2   18      0.07      0.00
    9    2   18      1.21      0.00
   10    2   18     -0.12      0.00
   11    2   18      1.78      0.00
   12    2   18      0.92      0.00
   13    2   18      1.04      0.00
   14    2   18      1.23      0.00
   15    2   18      0.93      0.00
   16    2   18      1.28      0.00
   17    2   18      0.60      0.00
   18    2   18      0.92      0.00
  -18    3   18     -0.13      0.00
  -17    3   18      0.25      0.00
  -16    3   18     -0.60      0.00
  -15    3   18      1.06      0.00
  -14    3   18     -1.41      0.00
  -13    3   18      0.99      0.00
  -12    3   18     -0.60      0.00
  -11    3   18      0.72      0.00
  -10    3   18     -0.13      0.00
   -9    3   18      0.34      0.00
   -8    3   18     -0.58      0.00
   -7    3   18      0.21      0.00
   -6    3   18     -0.46      0.00
   -5    3   18      0.85      0.00
   -4    3   18     -0.17      0.00
   -3    3   18      0.97      0.00
   -2    3   18     -0.37      0.00
   -1    3   18      0.05      0.00
    0    3   18     -0.20      0.00
    1    3   18     -0.20      0.00
    2    3   18      1.45      0.00
    3    3   18     -0.13      0.00
    4    3   18      1.59      0.00
    5    3   18     -0.58      0.00
    6    3   18      1.33      0.00
    7    3   18     -0.69      0.00
    8    3   18      2.34      0.00
    9    3   18     -0.78      0.00
   10    3   18      1.45      0.00
   11    3   18     -0.88      0.00
   12    3   18      1.17      0.00
   13    3   18     -0.36      0.00
   14    3   18      0.84      0.00
   15    3   18      0.21      0.00
   16    3   18     -0.66      0.00
   17    3   18     -0.05      0.00
  -17    4   18      0.16      0.00
  -16    4   18     -0.42      0.00
  -15    4   18      0.13      0.00
  -14    4   18     -0.01      0.00
  -13    4   18     -0.02      0.00
  -12    4   18      0.16      0.00
  -11    4   18     -0.97      0.00
  -10    4   18      0.07      0.00
   -9    4   18     -1.10      0.00
   -8    4   18     -0.43      0.00
   -7    4   18     -0.64      0.00
   -6    4   18     -0.27      0.00
   -5    4   18     -0.91      0.00
   -4    4   18      0.27      0.00
   -3    4   18     -1.18      0.00
   -2    4   18      0.30      0.00
   -1    4   18     -0.85      0.00
    0    4   18     -0.20      0.00
    1    4   18     -0.86      0.00
    2    4   18     -0.71      0.00
    3    4   18     -0.57      0.00
    4    4   18     -0.09      0.00
    5    4   18      0.43      0.00
    6    4   18     -0.14      0.00
    7    4   18     -0.02      0.00
    8    4   18     -0.69      0.00
    9    4   18      0.26      0.00
   10    4   18     -0.48      0.00
   11    4   18      1.57      0.00
   12    4   18     -0.35      0.00
   13    4   18      0.82      0.00
   14    4   18     -0.55      0.00
   15    4   18      0.17      0.00
   16    4   18     -0.77      0.00
  -16    5   18      0.12      0.00
  -15    5   18     -0.75      0.00
  -14    5   18     -0.38      0.00
  -13    5   18     -0.35      0.00
  -12    5   18     -0.94      0.00
  -11    5   18     -0.53      0.00
  -10    5   18     -0.31      0.00
   -9    5   18     -1.08      0.00
   -8    5   18     -0.01      0.00
   -7    5   18     -0.42      0.00
   -6    5   18      0.02      0.00
   -5    5   18     -0.09      0.00
   -4    5   18      0.21      0.00
   -3    5   18      0.00      0.00
   -2    5   18     -0.66      0.00
   -1    5   18     -0.35      0.00
    0    5   18     -1.15      0.00
    1    5   18     -0.55      0.00
    2    5   18     -0.81      0.00
    3    5   18     -0.20      0.00
    4    5   18     -0.72      0.00
    5    5   18      0.15      0.00
    6    5   18     -0.25      0.00
    7    5   18      1.03      0.00
    8    5   18      0.70      0.00
    9    5   18      1.15      0.00
   10    5   18      0.76      0.00
   11    5   18      0.91      0.00
   12    5   18      0.89      0.00
   13    5   18      0.91      0.00
   14    5   18      1.15      0.00
   15    5   18      0.92      0.00
  -14    6   18      0.25      0.00
  -13    6   18     -0.78      0.00
  -12    6   18      0.66      0.00
  -11    6   18     -0.68      0.00
  -10    6   18      1.36      0.00
   -9    6   18     -0.55      0.00
   -8    6   18      0.91      0.00
   -7    6   18      1.20      0.00
   -6    6   18      0.08      0.00
   -5    6   18      1.46      0.00
   -4    6   18      0.17      0.00
   -3    6   18      0.30      0.00
   -2    6   18     -0.34      0.00
   -1    6   18     -0.41      0.00
    0    6   18     -0.29      0.00
    1    6   18     -0.59      0.00
    2    6   18     -0.03      0.00
    3    6   18      0.19      0.00
    4    6   18      0.55      0.00
    5    6   18      0.42      0.00
    6    6   18      1.10      0.00
    7    6   18     -0.11      0.00
    8    6   18      0.62      0.00
    9    6   18     -0.14      0.00
   10    6   18      0.62      0.00
   11    6   18      0.69      0.00
   12    6   18      0.91      0.00
   13    6   18      0.75      0.00
   14    6   18      0.88      0.00
  -12    7   18     -0.52      0.00
  -11    7   18      2.14      0.00
  -10    7   18     -0.34      0.00
   -9    7   18      1.88      0.00
   -8    7   18      0.12      0.00
   -7    7   18      1.37      0.00
   -6    7   18     -0.18      0.00
   -5    7   18      0.36      0.00
   -4    7   18      0.17      0.00
   -3    7   18      0.03      0.00
   -2    7   18     -0.52      0.00
   -1    7   18      0.63      0.00
    0    7   18     -0.90      0.00
    1    7   18      0.55      0.00
    2    7   18     -0.65      0.00
    3    7   18      0.92      0.00
    4    7   18     -0.54      0.00
    5    7   18      0.30      0.00
    6    7   18     -0.48      0.00
    7    7   18     -0.11      0.00
    8    7   18     -0.67      0.00
    9    7   18      0.47      0.00
   10    7   18     -0.75      0.00
   11    7   18      0.18      0.00
   12    7   18     -0.62      0.00
   -9    8   18     -0.32      0.00
   -8    8   18      0.84      0.00
   -7    8   18     -0.06      0.00
   -6    8   18      0.16      0.00
   -5    8   18      0.02      0.00
   -4    8   18      0.24      0.00
   -3    8   18     -0.47      0.00
   -2    8   18      0.45      0.00
   -1    8   18     -0.78      0.00
    0    8   18      1.49      0.00
    1    8   18     -1.35      0.00
    2    8   18      1.91      0.00
    3    8   18     -0.86      0.00
    4    8   18      1.00      0.00
    5    8   18     -0.04      0.00
    6    8   18      1.03      0.00
    7    8   18      0.03      0.00
    8    8   18      0.11      0.00
    9    8   18     -0.42      0.00
   -4    9   18      0.53      0.00
   -3    9   18      0.41      0.00
   -2    9   18      0.29      0.00
   -1    9   18      1.04      0.00
    0    9   18      0.04      0.00
    1    9   18      1.01      0.00
    2    9   18      0.08      0.00
    3    9   18      1.72      0.00
  -17    0   19     -1.66      0.00
  -15    0   19     -0.70      0.00
  -13    0   19      0.55      0.00
  -11    0   19     -0.99      0.00
   -9    0   19     -0.42      0.00
   -7    0   19      0.32      0.00
   -5    0   19     -0.39      0.00
   -3    0   19      0.20      0.00
   -1    0   19      1.39      0.00
    1    0   19      1.44      0.00
    3    0   19      0.18      0.00
    5    0   19     -0.39      0.00
    7    0   19     -1.44      0.00
    9    0   19     -1.53      0.00
   11    0   19      0.79      0.00
   13    0   19      0.72      0.00
   15    0   19     -0.49      0.00
   17    0   19     -1.04      0.00
  -18    1   19     -1.54      0.00
  -17    1   19      1.66      0.00
  -16    1   19     -0.11      0.00
  -15    1   19      0.92      0.00
  -14    1   19     -0.52      0.00
  -13    1   19      0.60      0.00
  -12    1   19     -0.11      0.00
  -11    1   19      0.27      0.00
  -10    1   19      0.14      0.00
   -9    1   19     -0.02      0.00
   -8    1   19     -1.03      0.00
   -7    1   19      0.15      0.00
   -6    1   19     -0.42      0.00
   -5    1   19      0.08      0.00
   -4    1   19      0.06      0.00
   -3    1   19     -0.11      0.00
   -2    1   19     -0.31      0.00
   -1    1   19     -0.52      0.00
    0    1   19      0.05      0.00
    1    1   19     -0.71      0.00
    2    1   19      0.70      0.00
    3    1   19     -1.48      0.00
    4    1   19     -0.29      0.00
    5    1   19     -1.88      0.00
    6    1   19     -1.59      0.00
    7    1   19     -0.43      0.00
    8    1   19     -0.54      0.00
    9    1   19     -0.25      0.00
   10    1   19     -0.25      0.00
   11    1   19     -0.75      0.00
   12    1   19     -0.51      0.00
   13    1   19     -0.80      0.00
   14    1   19     -0.23      0.00
   15    1   19     -1.21      0.00
   16    1   19     -1.04      0.00
   17    1   19     -0.88      0.00
  -18    2   19      1.07      0.00
  -17    2   19     -1.01      0.00
  -16    2   19      2.14      0.00
  -15    2   19     -0.74      0.00
  -14    2   19      1.76      0.00
  -13    2   19      0.26      0.00
  -12    2   19      0.04      0.00
  -11    2   19     -0.40      0.00
  -10    2   19     -0.02      0.00
   -9    2   19     -0.41      0.00
   -8    2   19      0.28      0.00
   -7    2   19     -0.45      0.00
   -6    2   19      0.15      0.00
   -5    2   19     -1.36      0.00
   -4    2   19     -0.19      0.00
   -3    2   19     -1.22      0.00
   -2    2   19     -0.46      0.00
   -1    2   19     -0.64      0.00
    0    2   19     -1.09      0.00
    1    2   19     -0.60      0.00
    2    2   19     -1.99      0.00
    3    2   19     -0.26      0.00
    4    2   19     -1.29      0.00
    5    2   19      0.19      0.00
    6    2   19     -1.77      0.00
    7    2   19     -0.45      0.00
    8    2   19     -2.20      0.00
    9    2   19     -0.74      0.00
   10    2   19     -0.80      0.00
   11    2   19     -0.16      0.00
   12    2   19     -1.26      0.00
   13    2   19     -0.82      0.00
   14    2   19     -1.33      0.00
   15    2   19     -1.52      0.00
   16    2   19     -0.83      0.00
   17    2   19     -1.21      0.00
  -17    3   19      0.89      0.00
  -16    3   19     -0.04      0.00
  -15    3   19      0.78      0.00
  -14    3   19     -0.87      0.00
  -13    3   19      1.09      0.00
  -12    3   19     -1.05      0.00
  -11    3   19      0.86      0.00
  -10    3   19     -0.42      0.00
   -9    3   19      0.10      0.00
   -8    3   19     -0.33      0.00
   -7    3   19      0.31      0.00
   -6    3   19     -0.76      0.00
   -5    3   19      0.54      0.00
   -4    3   19     -1.23      0.00
   -3    3   19      0.27      0.00
   -2    3   19     -1.25      0.00
   -1    3   19     -0.12      0.00
    0    3   19     -0.02      0.00
    1    3   19      0.01      0.00
    2    3   19      0.55      0.00
    3    3   19     -1.22      0.00
    4    3   19     -0.31      0.00
    5    3   19     -2.46      0.00
    6    3   19      0.02      0.00
    7    3   19     -1.13      0.00
    8    3   19      0.84      0.00
    9    3   19     -1.48      0.00
   10    3   19      0.78      0.00
   11    3   19     -1.93      0.00
   12    3   19      0.36      0.00
   13    3   19     -0.92      0.00
   14    3   19      0.05      0.00
   15    3   19     -0.64      0.00
   16    3   19     -0.12      0.00
   17    3   19      0.42      0.00
  -16    4   19     -0.26      0.00
  -15    4   19      0.13      0.00
  -14    4   19      0.34      0.00
  -13    4   19     -0.34      0.00
  -12    4   19      0.34      0.00
  -11    4   19     -0.10      0.00
  -10    4   19      0.65      0.00
   -9    4   19      0.10      0.00
   -8    4   19      1.07      0.00
   -7    4   19      0.06      0.00
   -6    4   19      0.82      0.00
   -5    4   19     -0.15      0.00
   -4    4   19      0.86      0.00
   -3    4   19     -0.28      0.00
   -2    4   19      1.41      0.00
   -1    4   19     -0.05      0.00
    0    4   19      1.01      0.00
    1    4   19     -0.15      0.00
    2    4   19      0.24      0.00
    3    4   19      0.49      0.00
    4    4   19      0.59      0.00
    5    4   19      0.64      0.00
    6    4   19      0.04      0.00
    7    4   19      0.22      0.00
[truncated: 63,421 more chars]
